# Supplementary material for: The causal relationship between gut microbiota and COVID-19: A two-sample Mendelian randomization analysis
Source: Medicine (Baltimore). 2023 Feb 2;103(5):e36493. doi: 10.1097/MD.0000000000036493 (PMC10843424; doi:10.1097/MD.0000000000036493)
Supplement: Supplementary file 1 [file medi-103-e36493-s001.xlsx]

## Sheet: Sheet1
Table S1: Instrumental variable information of gut microbiota with positive results in Mendelian analysis of gut microbiota and COVID-19
1. Intestinimonas.id. 2062’ IVs
	SNP	effect_allele	other_allele	beta.exposure	se.exposure	pval.exposure	beta.outcome	se.outcome	pval.outcome	F-value
1	rs10262702	T	C	0.0918017	0.0194885	2.47e-06	-0.039793	0.032324	0.2183	22.1894
2	rs11258178	A	G	0.0660742	0.0134139	8.4e-07	0.017624	0.02124	0.40667	24.2636
3	rs12226153	A	G	-0.151142	0.0306922	8.46e-07	-0.040365	0.036413	0.26763	24.2502
4	rs17067892	C	T	0.107194	0.0250013	1.81e-05	0.0164	0.034855	0.63798	18.3828
5	rs1859797	G	A	0.060368	0.0131793	4.64e-06	0.025569	0.0207	0.21675	20.9812
6	rs2276760	A	G	-0.0685233	0.0152546	7.06e-06	-0.050525	0.025631	0.048693	20.178
7	rs2731794	C	T	0.120632	0.0257529	2.81e-06	0.064033	0.034236	0.061434	21.9418
8	rs2930225	G	T	0.0729524	0.0152948	1.84e-06	0.031676	0.024757	0.20073	22.7504
9	rs4113676	A	C	-0.218507	0.0490152	8.27e-06	0.016485	0.052769	0.75474	19.8733
10	rs4784055	T	C	-0.175324	0.038599	5.57e-06	0.052234	0.039184	0.18252	20.6315
11	rs62240188	G	A	0.130074	0.0267179	1.13e-06	0.022264	0.049714	0.65427	23.7014
12	rs6934519	C	T	0.0692373	0.0151154	4.64e-06	0.0068982	0.021066	0.74333	20.9818
13	rs716604	A	G	0.0818068	0.0165992	8.29e-07	0.03739	0.02341	0.11023	24.2886
14	rs7170984	T	C	-0.0658116	0.0140767	2.94e-06	0.0099033	0.022659	0.66207	21.8575
15	rs72982915	C	T	0.183158	0.0402743	5.42e-06	0.085544	0.046288	0.064587	20.6822
16	rs9823439	T	C	-0.0581947	0.0131455	9.56e-06	0.0093023	0.020811	0.65489	19.5982
2. Bifidobacterium.id.436 ’IVs
	SNP	effect_allele	other_allele	beta.exposure	se.exposure	pval.exposure	beta.outcome	se.outcome	pval.outcome	F-value
1	rs12022129	G	A	0.0619356	0.0138937	8.28e-06	0.009048	0.013119	0.49039	19.872
2	rs182549	C	T	0.119703	0.0127294	5.27e-21	0.037737	0.013502	0.0051919	88.43
3	rs2491158	G	A	0.0712624	0.015983	8.25e-06	0.007443	0.01508	0.6216	19.8794
4	rs2686790	T	C	0.070741	0.0157926	7.49e-06	0.005679	0.01347	0.67331	20.0648
5	rs540489	T	G	-0.0637641	0.0138746	4.31e-06	-0.0055226	0.013803	0.68908	21.1209
6	rs55888705	A	G	0.0546319	0.0121139	6.49e-06	0.0017493	0.011225	0.87616	20.3389
7	rs56108664	T	C	0.0729971	0.0157926	3.8e-06	-0.014487	0.01557	0.35216	21.3651
8	rs5746486	T	C	-0.0536216	0.0120801	9.04e-06	0.00133	0.011445	0.90749	19.7034
9	rs62181700	G	A	-0.0624643	0.0131205	1.93e-06	-0.0013784	0.012425	0.91166	22.6653
10	rs7322849	T	C	0.112428	0.0201813	2.53e-08	0.0087167	0.019047	0.64722	31.0353
11	rs73797465	T	G	-0.0953566	0.0209236	5.18e-06	-0.002724	0.019688	0.88996	20.7695
12	rs75344046	C	T	0.232354	0.0505979	4.39e-06	0.05546	0.031449	0.077823	21.088
13	rs857444	C	T	0.0558234	0.0121219	4.12e-06	0.00082457	0.011662	0.94363	21.2075
3. LachnospiraceaeUCG010.id.11330’ IVs
	SNP	effect_allele	other_allele	beta.exposure	se.exposure	pval.exposure	beta.outcome	se.outcome	pval.outcome	F-value
1	rs10414815	T	C	0.10453	0.0230253	5.63e-06	0.044999	0.023744	0.058066	20.6096
2	rs11192447	A	G	0.126592	0.024345	1.99e-07	0.0014816	0.022255	0.94692	27.0392
3	rs12346653	C	T	0.0657686	0.0139569	2.45e-06	-0.0041971	0.012187	0.73054	22.2053
4	rs17730011	G	A	-0.0702357	0.015706	7.75e-06	-0.016573	0.013989	0.23613	19.9979
5	rs2833528	C	T	-0.0562148	0.0127763	1.08e-05	-0.012818	0.011472	0.26386	19.3594
6	rs336138	G	T	0.0779543	0.0171865	5.74e-06	0.03022	0.014968	0.043495	20.5733
7	rs4576377	A	C	-0.0572001	0.0127043	6.72e-06	-0.0065162	0.01178	0.58016	20.2718
8	rs72894957	G	A	0.222263	0.0486425	4.89e-06	0.048938	0.026022	0.060027	20.8786
9	rs74315802	G	T	0.0867262	0.0183477	2.28e-06	-0.0020595	0.018351	0.91064	22.3428
10	rs9981767	A	C	0.0655062	0.0131994	6.95e-07	-0.014708	0.011859	0.21491	24.6295
4. RikenellaceaeRC9gutgroup.id.11191’ IVs
	SNP	effect_allele	other_allele	beta.exposure	se.exposure	pval.exposure	beta.outcome	se.outcome	pval.outcome	F-value
1	rs12501673	A	G	0.116395	0.0262253	9.07e-06	0.0079034	0.012744	0.53515	19.6983
2	rs17032291	T	C	-0.169579	0.0368251	4.13e-06	-0.013341	0.017639	0.44944	21.2057
3	rs17582787	A	G	-0.157739	0.0339924	3.48e-06	-0.030114	0.016094	0.061327	21.5335
4	rs2074881	T	C	-0.142236	0.032391	1.13e-05	-0.023229	0.014475	0.10856	19.2828
5	rs2900503	G	T	-0.172329	0.0326671	1.33e-07	-0.010289	0.015198	0.49838	27.8289
6	rs2998141	T	C	-0.136346	0.0293073	3.28e-06	-0.0016013	0.013447	0.90521	21.644
7	rs4270579	G	A	-0.118021	0.0271041	1.33e-05	-0.022455	0.012255	0.066903	18.9605
8	rs4717843	G	T	-0.119376	0.0260548	4.61e-06	-0.0015003	0.012157	0.90179	20.9922
11	rs7712231	A	G	0.156284	0.0350462	8.22e-06	0.0033336	0.01491	0.82308	19.8859
12	rs80309088	G	A	0.17405	0.0383423	5.64e-06	0.0085579	0.018111	0.63656	20.6059
13	rs9887954	G	A	-0.114849	0.0249013	3.98e-06	-0.0042763	0.011717	0.71514	21.2723
5. RuminococcaceaeUCG014.id.11371’ IVs
	SNP	effect_allele	other_allele	beta.exposure	se.exposure	pval.exposure	beta.outcome	se.outcome	pval.outcome	F-value
1	rs10495392	C	T	-0.082486	0.0187194	1.05e-05	0.017437	0.017407	0.31648	19.4166
2	rs10791168	A	G	-0.0664624	0.0150069	9.48e-06	-0.0039038	0.014175	0.783	19.6142
3	rs10941294	C	T	-0.122057	0.0260017	2.68e-06	0.0041295	0.021396	0.84696	22.0356
4	rs115777838	T	C	-0.18835	0.0386643	1.11e-06	0.055102	0.028606	0.054074	23.7306
5	rs12638134	T	G	0.0582548	0.0119657	1.12e-06	-0.033622	0.011316	0.0029662	23.702
6	rs34402072	C	T	-0.0688023	0.0156083	1.04e-05	0.010941	0.014904	0.4629	19.431
7	rs56105232	G	A	0.139276	0.0299132	3.22e-06	-0.015103	0.020553	0.46243	21.6783
8	rs72809222	T	C	0.0671775	0.0139838	1.56e-06	-0.0030016	0.012925	0.81636	23.078
9	rs73186226	G	A	-0.0993852	0.0216819	4.57e-06	0.017735	0.020207	0.3801	21.0112
10	rs853612	A	G	-0.0528257	0.0119367	9.62e-06	-0.012728	0.011489	0.26793	19.585
11	rs995642	C	T	0.060048	0.0126417	2.03e-06	0.0039474	0.011148	0.72327	22.5625
