# Supplementary material for: The causal relationship between gut microbiota and COVID-19: A two-sample Mendelian randomization analysis
Source: Medicine (Baltimore). 2023 Feb 2;103(5):e36493. doi: 10.1097/MD.0000000000036493 (PMC10843424; doi:10.1097/MD.0000000000036493)
Supplement: Supplementary file 2 [file medi-103-e36493-s002.xlsx]

## Sheet: Sheet1
Table S2: Results of two-sample Mendelian randomization analysis of gut microbiota and COVID-19
1.MR analysis of gut microbiota and patients with severe COVID-19
outcome	exposure	method	nsnp	b	se	pval	lo_ci	up_ci	or	or_lci95	or_uci95	estimate	pvalue
COVID-19	genus..Clostridiuminnocuumgroup.id.14397.summary.txt.gz	MR Egger	9	-0.0445431	0.42331	0.919148	-0.87423	0.785144	0.956434	0.417183	2.19272	0.96 (0.42- 2.19)	0.92
COVID-19	genus..Clostridiuminnocuumgroup.id.14397.summary.txt.gz	Weighted median	9	-0.139735	0.0945484	0.139429	-0.32505	0.0455796	0.869589	0.722491	1.04663	0.87 (0.72- 1.05)	0.14
COVID-19	genus..Clostridiuminnocuumgroup.id.14397.summary.txt.gz	Inverse variance weighted	9	-0.0965793	0.0783206	0.217528	-0.250088	0.0569291	0.907938	0.778733	1.05858	0.91 (0.78- 1.06)	0.22
COVID-19	genus..Clostridiuminnocuumgroup.id.14397.summary.txt.gz	Simple mode	9	-0.233501	0.173805	0.215981	-0.574158	0.107156	0.791757	0.563179	1.11311	0.79 (0.56- 1.11)	0.22
COVID-19	genus..Clostridiuminnocuumgroup.id.14397.summary.txt.gz	Weighted mode	9	-0.244965	0.154494	0.151493	-0.547774	0.0578442	0.782732	0.578236	1.05955	0.78 (0.58- 1.06)	0.15
COVID-19	genus..Eubacteriumbrachygroup.id.11296.summary.txt.gz	MR Egger	10	0.0196396	0.297865	0.949048	-0.564177	0.603456	1.01983	0.568828	1.82843	1.02 (0.57- 1.83)	0.95
COVID-19	genus..Eubacteriumbrachygroup.id.11296.summary.txt.gz	Weighted median	10	-0.123449	0.0895857	0.168202	-0.299037	0.0521385	0.883866	0.741532	1.05352	0.88 (0.74- 1.05)	0.17
COVID-19	genus..Eubacteriumbrachygroup.id.11296.summary.txt.gz	Inverse variance weighted	10	-0.0690447	0.0736801	0.348714	-0.213458	0.0753684	0.933285	0.807786	1.07828	0.93 (0.81- 1.08)	0.35
COVID-19	genus..Eubacteriumbrachygroup.id.11296.summary.txt.gz	Simple mode	10	-0.157367	0.155347	0.337515	-0.461847	0.147112	0.85439	0.630119	1.15848	0.85 (0.63- 1.16)	0.34
COVID-19	genus..Eubacteriumbrachygroup.id.11296.summary.txt.gz	Weighted mode	10	-0.148337	0.147756	0.341636	-0.437938	0.141264	0.86214	0.645365	1.15173	0.86 (0.65- 1.15)	0.34
COVID-19	genus..Eubacteriumcoprostanoligenesgroup.id.11375.summary.txt.gz	MR Egger	13	0.116374	0.447602	0.79967	-0.760927	0.993675	1.12342	0.467233	2.70114	1.12 (0.47- 2.70)	0.8
COVID-19	genus..Eubacteriumcoprostanoligenesgroup.id.11375.summary.txt.gz	Weighted median	13	0.0346554	0.158661	0.827099	-0.27632	0.345631	1.03526	0.75857	1.41288	1.04 (0.76- 1.41)	0.83
COVID-19	genus..Eubacteriumcoprostanoligenesgroup.id.11375.summary.txt.gz	Inverse variance weighted	13	0.187954	0.106288	0.0770043	-0.0203714	0.396279	1.20678	0.979835	1.48628	1.21 (0.98- 1.49)	0.08
COVID-19	genus..Eubacteriumcoprostanoligenesgroup.id.11375.summary.txt.gz	Simple mode	13	0.480529	0.2733	0.104158	-0.0551391	1.0162	1.61693	0.946354	2.76267	1.62 (0.95- 2.76)	0.1
COVID-19	genus..Eubacteriumcoprostanoligenesgroup.id.11375.summary.txt.gz	Weighted mode	13	-0.099781	0.266035	0.714156	-0.62121	0.421648	0.905036	0.537294	1.52447	0.91 (0.54- 1.52)	0.71
COVID-19	genus..Eubacteriumeligensgroup.id.14372.summary.txt.gz	MR Egger	6	0.201471	0.740664	0.799074	-1.25023	1.65317	1.2232	0.286439	5.22352	1.22 (0.29- 5.22)	0.8
COVID-19	genus..Eubacteriumeligensgroup.id.14372.summary.txt.gz	Weighted median	6	-0.22214	0.187834	0.236953	-0.590295	0.146016	0.800804	0.554164	1.15721	0.80 (0.55- 1.16)	0.24
COVID-19	genus..Eubacteriumeligensgroup.id.14372.summary.txt.gz	Inverse variance weighted	6	-0.218878	0.151646	0.148922	-0.516103	0.0783477	0.80342	0.596842	1.0815	0.80 (0.60- 1.08)	0.15
COVID-19	genus..Eubacteriumeligensgroup.id.14372.summary.txt.gz	Simple mode	6	-0.187358	0.259567	0.502744	-0.696109	0.321392	0.829147	0.498521	1.37905	0.83 (0.50- 1.38)	0.5
COVID-19	genus..Eubacteriumeligensgroup.id.14372.summary.txt.gz	Weighted mode	6	-0.223425	0.255462	0.421811	-0.72413	0.27728	0.799775	0.484746	1.31954	0.80 (0.48- 1.32)	0.42
COVID-19	genus..Eubacteriumfissicatenagroup.id.14373.summary.txt.gz	MR Egger	9	-0.268348	0.381035	0.504018	-1.01518	0.47848	0.764642	0.362339	1.61362	0.76 (0.36- 1.61)	0.5
COVID-19	genus..Eubacteriumfissicatenagroup.id.14373.summary.txt.gz	Weighted median	9	-0.0236621	0.0903412	0.793383	-0.200731	0.153407	0.976616	0.818133	1.1658	0.98 (0.82- 1.17)	0.79
COVID-19	genus..Eubacteriumfissicatenagroup.id.14373.summary.txt.gz	Inverse variance weighted	9	-0.0391807	0.0690618	0.570491	-0.174542	0.0961804	0.961577	0.839842	1.10096	0.96 (0.84- 1.10)	0.57
COVID-19	genus..Eubacteriumfissicatenagroup.id.14373.summary.txt.gz	Simple mode	9	-0.0371068	0.141521	0.799793	-0.314488	0.240274	0.963573	0.730163	1.2716	0.96 (0.73- 1.27)	0.8
COVID-19	genus..Eubacteriumfissicatenagroup.id.14373.summary.txt.gz	Weighted mode	9	-0.0308853	0.14348	0.834952	-0.312105	0.250335	0.969587	0.731905	1.28446	0.97 (0.73- 1.28)	0.83
COVID-19	genus..Eubacteriumhalliigroup.id.11338.summary.txt.gz	MR Egger	15	-0.487662	0.209317	0.0365781	-0.897923	-0.0774005	0.61406	0.407415	0.925519	0.61 (0.41- 0.93)	0.037
COVID-19	genus..Eubacteriumhalliigroup.id.11338.summary.txt.gz	Weighted median	15	-0.103709	0.134121	0.439375	-0.366587	0.159169	0.901487	0.693096	1.17254	0.90 (0.69- 1.17)	0.44
COVID-19	genus..Eubacteriumhalliigroup.id.11338.summary.txt.gz	Inverse variance weighted	15	0.0197136	0.118016	0.867337	-0.211598	0.251025	1.01991	0.80929	1.28534	1.02 (0.81- 1.29)	0.87
COVID-19	genus..Eubacteriumhalliigroup.id.11338.summary.txt.gz	Simple mode	15	-0.184374	0.187509	0.342158	-0.551892	0.183144	0.831625	0.575859	1.20099	0.83 (0.58- 1.20)	0.34
COVID-19	genus..Eubacteriumhalliigroup.id.11338.summary.txt.gz	Weighted mode	15	-0.154997	0.160907	0.351757	-0.470376	0.160381	0.856418	0.624768	1.17396	0.86 (0.62- 1.17)	0.35
COVID-19	genus..Eubacteriumnodatumgroup.id.11297.summary.txt.gz	MR Egger	11	0.158666	0.293738	0.602195	-0.417062	0.734393	1.17195	0.65898	2.08422	1.17 (0.66- 2.08)	0.6
COVID-19	genus..Eubacteriumnodatumgroup.id.11297.summary.txt.gz	Weighted median	11	-0.0499844	0.0753083	0.506863	-0.197589	0.0976199	0.951244	0.820707	1.10254	0.95 (0.82- 1.10)	0.51
COVID-19	genus..Eubacteriumnodatumgroup.id.11297.summary.txt.gz	Inverse variance weighted	11	-0.0201491	0.0631024	0.749493	-0.14383	0.103532	0.980053	0.866035	1.10908	0.98 (0.87- 1.11)	0.75
COVID-19	genus..Eubacteriumnodatumgroup.id.11297.summary.txt.gz	Simple mode	11	-0.0789581	0.113663	0.503081	-0.301737	0.14382	0.924079	0.739533	1.15468	0.92 (0.74- 1.15)	0.5
COVID-19	genus..Eubacteriumnodatumgroup.id.11297.summary.txt.gz	Weighted mode	11	-0.0767002	0.111398	0.506782	-0.295041	0.14164	0.926167	0.744501	1.15216	0.93 (0.74- 1.15)	0.51
COVID-19	genus..Eubacteriumoxidoreducensgroup.id.11339.summary.txt.gz	MR Egger	5	0.246234	0.304891	0.478411	-0.351353	0.843821	1.2792	0.703735	2.32524	1.28 (0.70- 2.33)	0.48
COVID-19	genus..Eubacteriumoxidoreducensgroup.id.11339.summary.txt.gz	Weighted median	5	-0.132173	0.122615	0.281055	-0.372499	0.108153	0.876189	0.68901	1.11422	0.88 (0.69- 1.11)	0.28
COVID-19	genus..Eubacteriumoxidoreducensgroup.id.11339.summary.txt.gz	Inverse variance weighted	5	-0.114964	0.0945985	0.224257	-0.300377	0.070449	0.891398	0.740539	1.07299	0.89 (0.74- 1.07)	0.22
COVID-19	genus..Eubacteriumoxidoreducensgroup.id.11339.summary.txt.gz	Simple mode	5	-0.165939	0.17182	0.388846	-0.502706	0.170827	0.847098	0.604892	1.18629	0.85 (0.60- 1.19)	0.39
COVID-19	genus..Eubacteriumoxidoreducensgroup.id.11339.summary.txt.gz	Weighted mode	5	-0.156064	0.183282	0.442469	-0.515298	0.203169	0.855504	0.597323	1.22528	0.86 (0.60- 1.23)	0.44
COVID-19	genus..Eubacteriumrectalegroup.id.14374.summary.txt.gz	MR Egger	8	0.137809	0.477263	0.78249	-0.797626	1.07324	1.14776	0.450397	2.92485	1.15 (0.45- 2.92)	0.78
COVID-19	genus..Eubacteriumrectalegroup.id.14374.summary.txt.gz	Weighted median	8	0.0785065	0.181305	0.665009	-0.276851	0.433864	1.08167	0.758168	1.54321	1.08 (0.76- 1.54)	0.67
COVID-19	genus..Eubacteriumrectalegroup.id.14374.summary.txt.gz	Inverse variance weighted	8	0.0337567	0.141671	0.811668	-0.243918	0.311432	1.03433	0.783552	1.36538	1.03 (0.78- 1.37)	0.81
COVID-19	genus..Eubacteriumrectalegroup.id.14374.summary.txt.gz	Simple mode	8	0.120751	0.284239	0.683718	-0.436356	0.677859	1.12834	0.646387	1.96966	1.13 (0.65- 1.97)	0.68
COVID-19	genus..Eubacteriumrectalegroup.id.14374.summary.txt.gz	Weighted mode	8	0.117343	0.26774	0.674396	-0.407428	0.642114	1.12451	0.665359	1.90049	1.12 (0.67- 1.90)	0.67
COVID-19	genus..Eubacteriumruminantiumgroup.id.11340.summary.txt.gz	MR Egger	17	-0.000892448	0.252903	0.997231	-0.496581	0.494797	0.999108	0.608608	1.64016	1.00 (0.61- 1.64)	1
COVID-19	genus..Eubacteriumruminantiumgroup.id.11340.summary.txt.gz	Weighted median	17	0.0810538	0.0867033	0.349871	-0.0888848	0.250992	1.08443	0.914951	1.2853	1.08 (0.91- 1.29)	0.35
COVID-19	genus..Eubacteriumruminantiumgroup.id.11340.summary.txt.gz	Inverse variance weighted	17	0.000937053	0.0638321	0.988288	-0.124174	0.126048	1.00094	0.883226	1.13434	1.00 (0.88- 1.13)	0.99
COVID-19	genus..Eubacteriumruminantiumgroup.id.11340.summary.txt.gz	Simple mode	17	0.14053	0.153718	0.374179	-0.160757	0.441818	1.15088	0.851499	1.55553	1.15 (0.85- 1.56)	0.37
COVID-19	genus..Eubacteriumruminantiumgroup.id.11340.summary.txt.gz	Weighted mode	17	0.14053	0.137058	0.320458	-0.128103	0.409164	1.15088	0.879762	1.50556	1.15 (0.88- 1.51)	0.32
COVID-19	genus..Eubacteriumventriosumgroup.id.11341.summary.txt.gz	MR Egger	14	0.0581189	0.41504	0.890958	-0.755359	0.871597	1.05984	0.469842	2.39073	1.06 (0.47- 2.39)	0.89
COVID-19	genus..Eubacteriumventriosumgroup.id.11341.summary.txt.gz	Weighted median	14	0.0454833	0.132238	0.730883	-0.213703	0.30467	1.04653	0.807588	1.35618	1.05 (0.81- 1.36)	0.73
COVID-19	genus..Eubacteriumventriosumgroup.id.11341.summary.txt.gz	Inverse variance weighted	14	0.0355841	0.0964545	0.712187	-0.153467	0.224635	1.03622	0.857729	1.25187	1.04 (0.86- 1.25)	0.71
COVID-19	genus..Eubacteriumventriosumgroup.id.11341.summary.txt.gz	Simple mode	14	-0.0486986	0.243198	0.844389	-0.525366	0.427969	0.952468	0.591339	1.53414	0.95 (0.59- 1.53)	0.84
COVID-19	genus..Eubacteriumventriosumgroup.id.11341.summary.txt.gz	Weighted mode	14	-0.0151339	0.239881	0.950655	-0.485301	0.455033	0.98498	0.615512	1.57623	0.98 (0.62- 1.58)	0.95
COVID-19	genus..Eubacteriumxylanophilumgroup.id.14375.summary.txt.gz	MR Egger	9	-0.183821	0.47664	0.711201	-1.11803	0.750393	0.832085	0.326922	2.11783	0.83 (0.33- 2.12)	0.71
COVID-19	genus..Eubacteriumxylanophilumgroup.id.14375.summary.txt.gz	Weighted median	9	-0.0758235	0.1687	0.653102	-0.406476	0.254829	0.92698	0.665993	1.29024	0.93 (0.67- 1.29)	0.65
COVID-19	genus..Eubacteriumxylanophilumgroup.id.14375.summary.txt.gz	Inverse variance weighted	9	0.0427755	0.13654	0.754067	-0.224843	0.310394	1.0437	0.798642	1.36396	1.04 (0.80- 1.36)	0.75
COVID-19	genus..Eubacteriumxylanophilumgroup.id.14375.summary.txt.gz	Simple mode	9	-0.0426559	0.26478	0.876009	-0.561624	0.476312	0.958241	0.570282	1.61013	0.96 (0.57- 1.61)	0.88
COVID-19	genus..Eubacteriumxylanophilumgroup.id.14375.summary.txt.gz	Weighted mode	9	-0.0532997	0.24751	0.834888	-0.53842	0.431821	0.948096	0.58367	1.54006	0.95 (0.58- 1.54)	0.83
COVID-19	genus..Ruminococcusgauvreauiigroup.id.11342.summary.txt.gz	MR Egger	11	-0.319978	0.612839	0.61419	-1.52114	0.881187	0.726165	0.218462	2.41376	0.73 (0.22- 2.41)	0.61
COVID-19	genus..Ruminococcusgauvreauiigroup.id.11342.summary.txt.gz	Weighted median	11	0.0835713	0.151499	0.581202	-0.213367	0.380509	1.08716	0.80786	1.46303	1.09 (0.81- 1.46)	0.58
COVID-19	genus..Ruminococcusgauvreauiigroup.id.11342.summary.txt.gz	Inverse variance weighted	11	0.0245769	0.113545	0.828637	-0.197972	0.247126	1.02488	0.820393	1.28034	1.02 (0.82- 1.28)	0.83
COVID-19	genus..Ruminococcusgauvreauiigroup.id.11342.summary.txt.gz	Simple mode	11	0.310132	0.284408	0.301094	-0.247307	0.86757	1.3636	0.780901	2.38112	1.36 (0.78- 2.38)	0.3
COVID-19	genus..Ruminococcusgauvreauiigroup.id.11342.summary.txt.gz	Weighted mode	11	0.300833	0.2817	0.310657	-0.251298	0.852965	1.35098	0.777791	2.34659	1.35 (0.78- 2.35)	0.31
COVID-19	genus..Ruminococcusgnavusgroup.id.14376.summary.txt.gz	MR Egger	12	-0.216836	0.339884	0.537827	-0.883008	0.449336	0.805062	0.413537	1.56727	0.81 (0.41- 1.57)	0.54
COVID-19	genus..Ruminococcusgnavusgroup.id.14376.summary.txt.gz	Weighted median	12	-0.123878	0.0975611	0.204175	-0.315098	0.067342	0.883488	0.729718	1.06966	0.88 (0.73- 1.07)	0.2
COVID-19	genus..Ruminococcusgnavusgroup.id.14376.summary.txt.gz	Inverse variance weighted	12	-0.083157	0.0747185	0.265735	-0.229605	0.0632913	0.920207	0.794847	1.06534	0.92 (0.79- 1.07)	0.27
COVID-19	genus..Ruminococcusgnavusgroup.id.14376.summary.txt.gz	Simple mode	12	-0.188512	0.176607	0.308654	-0.534662	0.157638	0.828191	0.585867	1.17074	0.83 (0.59- 1.17)	0.31
COVID-19	genus..Ruminococcusgnavusgroup.id.14376.summary.txt.gz	Weighted mode	12	-0.195306	0.190576	0.327458	-0.568835	0.178223	0.822583	0.566185	1.19509	0.82 (0.57- 1.20)	0.33
COVID-19	genus..Ruminococcustorquesgroup.id.14377.summary.txt.gz	MR Egger	9	0.0178194	0.490204	0.972017	-0.94298	0.978619	1.01798	0.389465	2.66078	1.02 (0.39- 2.66)	0.97
COVID-19	genus..Ruminococcustorquesgroup.id.14377.summary.txt.gz	Weighted median	9	0.0126182	0.175481	0.942676	-0.331324	0.356561	1.0127	0.717972	1.42841	1.01 (0.72- 1.43)	0.94
COVID-19	genus..Ruminococcustorquesgroup.id.14377.summary.txt.gz	Inverse variance weighted	9	0.181804	0.19547	0.352327	-0.201317	0.564924	1.19938	0.817653	1.75931	1.20 (0.82- 1.76)	0.35
COVID-19	genus..Ruminococcustorquesgroup.id.14377.summary.txt.gz	Simple mode	9	0.0235916	0.216294	0.915832	-0.400345	0.447528	1.02387	0.670089	1.56444	1.02 (0.67- 1.56)	0.92
COVID-19	genus..Ruminococcustorquesgroup.id.14377.summary.txt.gz	Weighted mode	9	0.010235	0.173859	0.9545	-0.330529	0.350999	1.01029	0.718543	1.42049	1.01 (0.72- 1.42)	0.95
COVID-19	genus.Actinomyces.id.423.summary.txt.gz	MR Egger	7	0.0108036	0.266412	0.969222	-0.511364	0.532971	1.01086	0.599677	1.70399	1.01 (0.60- 1.70)	0.97
COVID-19	genus.Actinomyces.id.423.summary.txt.gz	Weighted median	7	0.138595	0.111884	0.215442	-0.0806973	0.357888	1.14866	0.922473	1.4303	1.15 (0.92- 1.43)	0.22
COVID-19	genus.Actinomyces.id.423.summary.txt.gz	Inverse variance weighted	7	0.128161	0.0935691	0.170782	-0.0552341	0.311557	1.13674	0.946264	1.36555	1.14 (0.95- 1.37)	0.17
COVID-19	genus.Actinomyces.id.423.summary.txt.gz	Simple mode	7	0.221228	0.172619	0.247279	-0.117104	0.55956	1.24761	0.889492	1.7499	1.25 (0.89- 1.75)	0.25
COVID-19	genus.Actinomyces.id.423.summary.txt.gz	Weighted mode	7	0.211146	0.155188	0.222536	-0.093023	0.515316	1.23509	0.911173	1.67417	1.24 (0.91- 1.67)	0.22
COVID-19	genus.Adlercreutzia.id.812.summary.txt.gz	MR Egger	8	-0.395189	0.448794	0.412435	-1.27482	0.484446	0.673553	0.27948	1.62328	0.67 (0.28- 1.62)	0.41
COVID-19	genus.Adlercreutzia.id.812.summary.txt.gz	Weighted median	8	0.0743195	0.139531	0.594284	-0.199161	0.3478	1.07715	0.819418	1.41595	1.08 (0.82- 1.42)	0.59
COVID-19	genus.Adlercreutzia.id.812.summary.txt.gz	Inverse variance weighted	8	0.0857816	0.102718	0.403652	-0.115546	0.287109	1.08957	0.89088	1.33257	1.09 (0.89- 1.33)	0.4
COVID-19	genus.Adlercreutzia.id.812.summary.txt.gz	Simple mode	8	0.0700018	0.196565	0.732238	-0.315265	0.455269	1.07251	0.729595	1.5766	1.07 (0.73- 1.58)	0.73
COVID-19	genus.Adlercreutzia.id.812.summary.txt.gz	Weighted mode	8	0.0700018	0.175736	0.702254	-0.274441	0.414445	1.07251	0.759997	1.51353	1.07 (0.76- 1.51)	0.7
COVID-19	genus.Akkermansia.id.4037.summary.txt.gz	MR Egger	11	0.378882	0.347888	0.304415	-0.302979	1.06074	1.46065	0.738614	2.88852	1.46 (0.74- 2.89)	0.3
COVID-19	genus.Akkermansia.id.4037.summary.txt.gz	Weighted median	11	0.0670172	0.132549	0.613136	-0.192779	0.326814	1.06931	0.824664	1.38654	1.07 (0.82- 1.39)	0.61
COVID-19	genus.Akkermansia.id.4037.summary.txt.gz	Inverse variance weighted	11	0.0983921	0.0960229	0.305518	-0.0898129	0.286597	1.1034	0.914102	1.33189	1.10 (0.91- 1.33)	0.31
COVID-19	genus.Akkermansia.id.4037.summary.txt.gz	Simple mode	11	0.0874767	0.224231	0.704629	-0.352016	0.526969	1.09142	0.703269	1.69379	1.09 (0.70- 1.69)	0.7
COVID-19	genus.Akkermansia.id.4037.summary.txt.gz	Weighted mode	11	0.108088	0.223402	0.638927	-0.329779	0.545956	1.11415	0.719082	1.72626	1.11 (0.72- 1.73)	0.64
COVID-19	genus.Alistipes.id.968.summary.txt.gz	MR Egger	14	-0.597566	0.528429	0.28022	-1.63329	0.438155	0.550149	0.195287	1.54985	0.55 (0.20- 1.55)	0.28
COVID-19	genus.Alistipes.id.968.summary.txt.gz	Weighted median	14	-0.177004	0.152596	0.246067	-0.476092	0.122084	0.837776	0.621206	1.12985	0.84 (0.62- 1.13)	0.25
COVID-19	genus.Alistipes.id.968.summary.txt.gz	Inverse variance weighted	14	-0.116899	0.111085	0.292642	-0.334625	0.100827	0.889675	0.715607	1.10608	0.89 (0.72- 1.11)	0.29
COVID-19	genus.Alistipes.id.968.summary.txt.gz	Simple mode	14	-0.309361	0.2458	0.230313	-0.791128	0.172407	0.733916	0.453333	1.18816	0.73 (0.45- 1.19)	0.23
COVID-19	genus.Alistipes.id.968.summary.txt.gz	Weighted mode	14	-0.319256	0.242189	0.210189	-0.793947	0.155435	0.72669	0.452057	1.16817	0.73 (0.45- 1.17)	0.21
COVID-19	genus.Allisonella.id.2174.summary.txt.gz	MR Egger	8	0.846636	0.39536	0.0759999	0.0717311	1.62154	2.33179	1.07437	5.06088	2.33 (1.07- 5.06)	0.08
COVID-19	genus.Allisonella.id.2174.summary.txt.gz	Weighted median	8	0.054573	0.0813572	0.502359	-0.104887	0.214033	1.05609	0.900426	1.23866	1.06 (0.90- 1.24)	0.5
COVID-19	genus.Allisonella.id.2174.summary.txt.gz	Inverse variance weighted	8	0.0367718	0.0678105	0.587631	-0.0961368	0.16968	1.03746	0.90834	1.18493	1.04 (0.91- 1.18)	0.59
COVID-19	genus.Allisonella.id.2174.summary.txt.gz	Simple mode	8	0.122371	0.129527	0.376243	-0.131501	0.376244	1.13017	0.876778	1.4568	1.13 (0.88- 1.46)	0.38
COVID-19	genus.Allisonella.id.2174.summary.txt.gz	Weighted mode	8	0.124704	0.123717	0.347029	-0.117781	0.367189	1.13281	0.888891	1.44367	1.13 (0.89- 1.44)	0.35
COVID-19	genus.Alloprevotella.id.961.summary.txt.gz	MR Egger	5	0.569505	0.651591	0.446437	-0.707614	1.84662	1.76739	0.492819	6.33838	1.77 (0.49- 6.34)	0.45
COVID-19	genus.Alloprevotella.id.961.summary.txt.gz	Weighted median	5	0.180323	0.103902	0.082649	-0.023324	0.383971	1.1976	0.976946	1.4681	1.20 (0.98- 1.47)	0.08
COVID-19	genus.Alloprevotella.id.961.summary.txt.gz	Inverse variance weighted	5	0.14766	0.0760064	0.0520487	-0.00131256	0.296632	1.15912	0.998688	1.34532	1.16 (1.00- 1.35)	0.05
COVID-19	genus.Alloprevotella.id.961.summary.txt.gz	Simple mode	5	0.187704	0.131552	0.226788	-0.0701381	0.445546	1.20648	0.932265	1.56134	1.21 (0.93- 1.56)	0.23
COVID-19	genus.Alloprevotella.id.961.summary.txt.gz	Weighted mode	5	0.186565	0.130841	0.227043	-0.0698833	0.443012	1.2051	0.932503	1.55739	1.21 (0.93- 1.56)	0.23
COVID-19	genus.Anaerofilum.id.2053.summary.txt.gz	MR Egger	11	0.0875876	0.340016	0.80251	-0.578843	0.754018	1.09154	0.560547	2.12552	1.09 (0.56- 2.13)	0.8
COVID-19	genus.Anaerofilum.id.2053.summary.txt.gz	Weighted median	11	-0.0197424	0.0831926	0.812416	-0.1828	0.143315	0.980451	0.832935	1.15409	0.98 (0.83- 1.15)	0.81
COVID-19	genus.Anaerofilum.id.2053.summary.txt.gz	Inverse variance weighted	11	0.0132894	0.0648606	0.837656	-0.113837	0.140416	1.01338	0.892403	1.15075	1.01 (0.89- 1.15)	0.84
COVID-19	genus.Anaerofilum.id.2053.summary.txt.gz	Simple mode	11	-0.0663047	0.135778	0.635847	-0.332431	0.199821	0.935846	0.717178	1.22118	0.94 (0.72- 1.22)	0.64
COVID-19	genus.Anaerofilum.id.2053.summary.txt.gz	Weighted mode	11	-0.0681696	0.134254	0.622628	-0.331307	0.194968	0.934102	0.717985	1.21527	0.93 (0.72- 1.22)	0.62
COVID-19	genus.Anaerostipes.id.1991.summary.txt.gz	MR Egger	12	-0.123256	0.40916	0.769402	-0.92521	0.678699	0.884037	0.396448	1.97131	0.88 (0.40- 1.97)	0.77
COVID-19	genus.Anaerostipes.id.1991.summary.txt.gz	Weighted median	12	0.0873158	0.155437	0.57429	-0.21734	0.391972	1.09124	0.804656	1.4799	1.09 (0.80- 1.48)	0.57
COVID-19	genus.Anaerostipes.id.1991.summary.txt.gz	Inverse variance weighted	12	0.0234012	0.122361	0.848332	-0.216427	0.263229	1.02368	0.805392	1.30112	1.02 (0.81- 1.30)	0.85
COVID-19	genus.Anaerostipes.id.1991.summary.txt.gz	Simple mode	12	0.112795	0.256644	0.668809	-0.390228	0.615818	1.1194	0.676903	1.85117	1.12 (0.68- 1.85)	0.67
COVID-19	genus.Anaerostipes.id.1991.summary.txt.gz	Weighted mode	12	0.095583	0.240933	0.699163	-0.376646	0.567812	1.1003	0.686159	1.7644	1.10 (0.69- 1.76)	0.7
COVID-19	genus.Anaerotruncus.id.2054.summary.txt.gz	MR Egger	13	-0.348425	0.302991	0.27455	-0.942287	0.245436	0.705799	0.389735	1.27818	0.71 (0.39- 1.28)	0.27
COVID-19	genus.Anaerotruncus.id.2054.summary.txt.gz	Weighted median	13	-0.0714935	0.142365	0.615537	-0.350528	0.207541	0.931002	0.704316	1.23065	0.93 (0.70- 1.23)	0.62
COVID-19	genus.Anaerotruncus.id.2054.summary.txt.gz	Inverse variance weighted	13	0.030776	0.100636	0.759747	-0.166472	0.228023	1.03125	0.846647	1.25611	1.03 (0.85- 1.26)	0.76
COVID-19	genus.Anaerotruncus.id.2054.summary.txt.gz	Simple mode	13	-0.118773	0.246608	0.638736	-0.602124	0.364579	0.88801	0.547647	1.43991	0.89 (0.55- 1.44)	0.64
COVID-19	genus.Anaerotruncus.id.2054.summary.txt.gz	Weighted mode	13	-0.109755	0.214862	0.618746	-0.530885	0.311374	0.896054	0.588084	1.3653	0.90 (0.59- 1.37)	0.62
COVID-19	genus.Bacteroides.id.918.summary.txt.gz	MR Egger	9	1.59456	0.716744	0.0614471	0.189742	2.99938	4.92616	1.20894	20.0731	4.93 (1.21- 20.07)	0.06
COVID-19	genus.Bacteroides.id.918.summary.txt.gz	Weighted median	9	0.25971	0.188104	0.167381	-0.108975	0.628394	1.29655	0.896753	1.8746	1.30 (0.90- 1.87)	0.17
COVID-19	genus.Bacteroides.id.918.summary.txt.gz	Inverse variance weighted	9	0.228496	0.141724	0.106905	-0.0492825	0.506274	1.25671	0.951912	1.6591	1.26 (0.95- 1.66)	0.11
COVID-19	genus.Bacteroides.id.918.summary.txt.gz	Simple mode	9	0.248988	0.326864	0.46807	-0.391666	0.889643	1.28273	0.67593	2.43426	1.28 (0.68- 2.43)	0.47
COVID-19	genus.Bacteroides.id.918.summary.txt.gz	Weighted mode	9	0.243599	0.314847	0.461353	-0.373501	0.860699	1.27583	0.688321	2.36481	1.28 (0.69- 2.36)	0.46
COVID-19	genus.Barnesiella.id.944.summary.txt.gz	MR Egger	14	-0.384364	0.442752	0.402355	-1.25216	0.483431	0.680884	0.285887	1.62163	0.68 (0.29- 1.62)	0.4
COVID-19	genus.Barnesiella.id.944.summary.txt.gz	Weighted median	14	0.0222268	0.157972	0.888106	-0.287398	0.331852	1.02248	0.750213	1.39355	1.02 (0.75- 1.39)	0.89
COVID-19	genus.Barnesiella.id.944.summary.txt.gz	Inverse variance weighted	14	-0.022025	0.130409	0.865881	-0.277626	0.233576	0.978216	0.75758	1.26311	0.98 (0.76- 1.26)	0.87
COVID-19	genus.Barnesiella.id.944.summary.txt.gz	Simple mode	14	0.209775	0.34576	0.554493	-0.467914	0.887464	1.2334	0.626307	2.42896	1.23 (0.63- 2.43)	0.55
COVID-19	genus.Barnesiella.id.944.summary.txt.gz	Weighted mode	14	-0.391481	0.304618	0.221164	-0.988533	0.205571	0.676055	0.372122	1.22823	0.68 (0.37- 1.23)	0.22
COVID-19	genus.Bifidobacterium.id.436.summary.txt.gz	MR Egger	12	0.325654	0.276376	0.265955	-0.216043	0.867352	1.38494	0.8057	2.3806	1.38 (0.81- 2.38)	0.27
COVID-19	genus.Bifidobacterium.id.436.summary.txt.gz	Weighted median	12	0.162704	0.135826	0.23096	-0.103514	0.428922	1.17669	0.901663	1.5356	1.18 (0.90- 1.54)	0.23
COVID-19	genus.Bifidobacterium.id.436.summary.txt.gz	Inverse variance weighted	12	0.0354437	0.102461	0.729401	-0.16538	0.236268	1.03608	0.847571	1.26651	1.04 (0.85- 1.27)	0.73
COVID-19	genus.Bifidobacterium.id.436.summary.txt.gz	Simple mode	12	-0.321133	0.259564	0.241772	-0.829878	0.187612	0.725326	0.436102	1.20636	0.73 (0.44- 1.21)	0.24
COVID-19	genus.Bifidobacterium.id.436.summary.txt.gz	Weighted mode	12	0.262323	0.180141	0.173277	-0.0907531	0.615398	1.29995	0.913243	1.85039	1.30 (0.91- 1.85)	0.17
COVID-19	genus.Bilophila.id.3170.summary.txt.gz	MR Egger	12	-0.269819	0.468657	0.577525	-1.18839	0.64875	0.763518	0.304712	1.91315	0.76 (0.30- 1.91)	0.58
COVID-19	genus.Bilophila.id.3170.summary.txt.gz	Weighted median	12	0.219286	0.129686	0.0908555	-0.0348982	0.47347	1.24519	0.965704	1.60556	1.25 (0.97- 1.61)	0.09
COVID-19	genus.Bilophila.id.3170.summary.txt.gz	Inverse variance weighted	12	0.143617	0.0986229	0.145331	-0.049684	0.336918	1.15444	0.95153	1.40062	1.15 (0.95- 1.40)	0.15
COVID-19	genus.Bilophila.id.3170.summary.txt.gz	Simple mode	12	0.298512	0.231796	0.224241	-0.155808	0.752831	1.34785	0.855723	2.123	1.35 (0.86- 2.12)	0.22
COVID-19	genus.Bilophila.id.3170.summary.txt.gz	Weighted mode	12	0.284157	0.230621	0.243585	-0.16786	0.736174	1.32864	0.845473	2.08793	1.33 (0.85- 2.09)	0.24
COVID-19	genus.Blautia.id.1992.summary.txt.gz	MR Egger	13	-0.334789	0.346124	0.354204	-1.01319	0.343615	0.715489	0.363058	1.41004	0.72 (0.36- 1.41)	0.35
COVID-19	genus.Blautia.id.1992.summary.txt.gz	Weighted median	13	-0.344075	0.146751	0.0190468	-0.631708	-0.0564426	0.708876	0.531683	0.945121	0.71 (0.53- 0.95)	0.019
COVID-19	genus.Blautia.id.1992.summary.txt.gz	Inverse variance weighted	13	-0.135965	0.152566	0.372828	-0.434995	0.163064	0.872873	0.647268	1.17711	0.87 (0.65- 1.18)	0.37
COVID-19	genus.Blautia.id.1992.summary.txt.gz	Simple mode	13	-0.293148	0.25835	0.278662	-0.799515	0.213219	0.745912	0.449547	1.23766	0.75 (0.45- 1.24)	0.28
COVID-19	genus.Blautia.id.1992.summary.txt.gz	Weighted mode	13	-0.332718	0.193574	0.111313	-0.712123	0.0466864	0.716972	0.490602	1.04779	0.72 (0.49- 1.05)	0.11
COVID-19	genus.Butyricicoccus.id.2055.summary.txt.gz	MR Egger	8	0.0194951	0.231169	0.935535	-0.433597	0.472587	1.01969	0.648174	1.60414	1.02 (0.65- 1.60)	0.94
COVID-19	genus.Butyricicoccus.id.2055.summary.txt.gz	Weighted median	8	-0.0642764	0.128684	0.617434	-0.316497	0.187944	0.937746	0.728697	1.20677	0.94 (0.73- 1.21)	0.62
COVID-19	genus.Butyricicoccus.id.2055.summary.txt.gz	Inverse variance weighted	8	-0.059365	0.124845	0.634423	-0.304061	0.185331	0.942363	0.737816	1.20362	0.94 (0.74- 1.20)	0.63
COVID-19	genus.Butyricicoccus.id.2055.summary.txt.gz	Simple mode	8	-0.145252	0.1769	0.438657	-0.491977	0.201473	0.864804	0.611417	1.2232	0.86 (0.61- 1.22)	0.44
COVID-19	genus.Butyricicoccus.id.2055.summary.txt.gz	Weighted mode	8	-0.0369461	0.128011	0.781234	-0.287847	0.213955	0.963728	0.749876	1.23857	0.96 (0.75- 1.24)	0.78
COVID-19	genus.Butyricimonas.id.945.summary.txt.gz	MR Egger	13	-0.525599	0.311489	0.119648	-1.13612	0.0849202	0.591201	0.321063	1.08863	0.59 (0.32- 1.09)	0.12
COVID-19	genus.Butyricimonas.id.945.summary.txt.gz	Weighted median	13	0.0314574	0.125991	0.802835	-0.215485	0.2784	1.03196	0.806151	1.32101	1.03 (0.81- 1.32)	0.8
COVID-19	genus.Butyricimonas.id.945.summary.txt.gz	Inverse variance weighted	13	-0.0365773	0.102003	0.719901	-0.236503	0.163349	0.964084	0.789383	1.17745	0.96 (0.79- 1.18)	0.72
COVID-19	genus.Butyricimonas.id.945.summary.txt.gz	Simple mode	13	0.145111	0.248027	0.569343	-0.341021	0.631243	1.15617	0.711044	1.87995	1.16 (0.71- 1.88)	0.57
COVID-19	genus.Butyricimonas.id.945.summary.txt.gz	Weighted mode	13	0.154394	0.249099	0.546972	-0.33384	0.642628	1.16695	0.716169	1.90147	1.17 (0.72- 1.90)	0.55
COVID-19	genus.Butyrivibrio.id.1993.summary.txt.gz	MR Egger	14	0.236394	0.237813	0.339829	-0.22972	0.702509	1.26667	0.794756	2.01881	1.27 (0.79- 2.02)	0.34
COVID-19	genus.Butyrivibrio.id.1993.summary.txt.gz	Weighted median	14	0.0212313	0.0653241	0.745169	-0.106804	0.149267	1.02146	0.898702	1.16098	1.02 (0.90- 1.16)	0.75
COVID-19	genus.Butyrivibrio.id.1993.summary.txt.gz	Inverse variance weighted	14	0.0246889	0.0471508	0.600545	-0.0677266	0.117104	1.025	0.934516	1.12424	1.02 (0.93- 1.12)	0.6
COVID-19	genus.Butyrivibrio.id.1993.summary.txt.gz	Simple mode	14	0.0396224	0.115355	0.736726	-0.186472	0.265717	1.04042	0.829881	1.30437	1.04 (0.83- 1.30)	0.74
COVID-19	genus.Butyrivibrio.id.1993.summary.txt.gz	Weighted mode	14	0.0435458	0.107834	0.692909	-0.16781	0.254901	1.04451	0.845515	1.29033	1.04 (0.85- 1.29)	0.69
COVID-19	genus.CandidatusSoleaferrea.id.11350.summary.txt.gz	MR Egger	10	-0.34057	0.873541	0.706805	-2.05271	1.37157	0.711365	0.128386	3.94154	0.71 (0.13- 3.94)	0.71
COVID-19	genus.CandidatusSoleaferrea.id.11350.summary.txt.gz	Weighted median	10	-0.0654489	0.097889	0.503748	-0.257311	0.126414	0.936647	0.773127	1.13475	0.94 (0.77- 1.13)	0.5
COVID-19	genus.CandidatusSoleaferrea.id.11350.summary.txt.gz	Inverse variance weighted	10	0.00394404	0.0799199	0.96064	-0.152699	0.160587	1.00395	0.858388	1.1742	1.00 (0.86- 1.17)	0.96
COVID-19	genus.CandidatusSoleaferrea.id.11350.summary.txt.gz	Simple mode	10	-0.172287	0.186466	0.379615	-0.537761	0.193187	0.841738	0.584055	1.21311	0.84 (0.58- 1.21)	0.38
COVID-19	genus.CandidatusSoleaferrea.id.11350.summary.txt.gz	Weighted mode	10	-0.181176	0.195909	0.379201	-0.565158	0.202806	0.834288	0.56827	1.22484	0.83 (0.57- 1.22)	0.38
COVID-19	genus.Catenibacterium.id.2153.summary.txt.gz	MR Egger	5	0.0398691	0.695156	0.957871	-1.32264	1.40238	1.04067	0.266432	4.06484	1.04 (0.27- 4.06)	0.96
COVID-19	genus.Catenibacterium.id.2153.summary.txt.gz	Weighted median	5	0.0219278	0.0973954	0.821869	-0.168967	0.212823	1.02217	0.844537	1.23717	1.02 (0.84- 1.24)	0.82
COVID-19	genus.Catenibacterium.id.2153.summary.txt.gz	Inverse variance weighted	5	0.0187175	0.0772009	0.80843	-0.132596	0.170031	1.01889	0.875819	1.18534	1.02 (0.88- 1.19)	0.81
COVID-19	genus.Catenibacterium.id.2153.summary.txt.gz	Simple mode	5	0.105704	0.130268	0.462639	-0.149621	0.361029	1.11149	0.861034	1.4348	1.11 (0.86- 1.43)	0.46
COVID-19	genus.Catenibacterium.id.2153.summary.txt.gz	Weighted mode	5	0.0873305	0.12966	0.537521	-0.166802	0.341463	1.09126	0.846367	1.40701	1.09 (0.85- 1.41)	0.54
COVID-19	genus.ChristensenellaceaeR.7group.id.11283.summary.txt.gz	MR Egger	10	-0.651458	0.362452	0.109995	-1.36186	0.0589483	0.521285	0.256183	1.06072	0.52 (0.26- 1.06)	0.11
COVID-19	genus.ChristensenellaceaeR.7group.id.11283.summary.txt.gz	Weighted median	10	-0.187041	0.160847	0.244889	-0.502301	0.128219	0.82941	0.605137	1.1368	0.83 (0.61- 1.14)	0.24
COVID-19	genus.ChristensenellaceaeR.7group.id.11283.summary.txt.gz	Inverse variance weighted	10	-0.105144	0.122819	0.391948	-0.345869	0.135581	0.900195	0.707605	1.1452	0.90 (0.71- 1.15)	0.39
COVID-19	genus.ChristensenellaceaeR.7group.id.11283.summary.txt.gz	Simple mode	10	-0.266737	0.280452	0.366396	-0.816423	0.282949	0.765874	0.44201	1.32704	0.77 (0.44- 1.33)	0.37
COVID-19	genus.ChristensenellaceaeR.7group.id.11283.summary.txt.gz	Weighted mode	10	-0.239181	0.26644	0.39273	-0.761403	0.283041	0.787272	0.467011	1.32716	0.79 (0.47- 1.33)	0.39
COVID-19	genus.Clostridiumsensustricto1.id.1873.summary.txt.gz	MR Egger	7	-0.325051	0.336228	0.378067	-0.984058	0.333957	0.722491	0.373791	1.39648	0.72 (0.37- 1.40)	0.38
COVID-19	genus.Clostridiumsensustricto1.id.1873.summary.txt.gz	Weighted median	7	-0.244749	0.150211	0.103234	-0.539162	0.0496637	0.782901	0.583237	1.05092	0.78 (0.58- 1.05)	0.1
COVID-19	genus.Clostridiumsensustricto1.id.1873.summary.txt.gz	Inverse variance weighted	7	-0.259736	0.140488	0.0644858	-0.535093	0.0156215	0.771256	0.585615	1.01574	0.77 (0.59- 1.02)	0.06
COVID-19	genus.Clostridiumsensustricto1.id.1873.summary.txt.gz	Simple mode	7	-0.26656	0.218037	0.267342	-0.693913	0.160793	0.76601	0.499617	1.17444	0.77 (0.50- 1.17)	0.27
COVID-19	genus.Clostridiumsensustricto1.id.1873.summary.txt.gz	Weighted mode	7	-0.212061	0.180285	0.284042	-0.565419	0.141296	0.808915	0.568122	1.15177	0.81 (0.57- 1.15)	0.28
COVID-19	genus.Collinsella.id.815.summary.txt.gz	MR Egger	9	-0.847811	0.5512	0.167907	-1.92816	0.23254	0.428352	0.145415	1.2618	0.43 (0.15- 1.26)	0.17
COVID-19	genus.Collinsella.id.815.summary.txt.gz	Weighted median	9	-0.0386204	0.152109	0.799573	-0.336754	0.259513	0.962116	0.714085	1.2963	0.96 (0.71- 1.30)	0.8
COVID-19	genus.Collinsella.id.815.summary.txt.gz	Inverse variance weighted	9	0.0991426	0.166627	0.551845	-0.227446	0.425731	1.10422	0.796566	1.53071	1.10 (0.80- 1.53)	0.55
COVID-19	genus.Collinsella.id.815.summary.txt.gz	Simple mode	9	-0.0896453	0.19032	0.6502	-0.462673	0.283382	0.914255	0.629599	1.32761	0.91 (0.63- 1.33)	0.65
COVID-19	genus.Collinsella.id.815.summary.txt.gz	Weighted mode	9	-0.0896453	0.18555	0.641946	-0.453323	0.274032	0.914255	0.635513	1.31526	0.91 (0.64- 1.32)	0.64
COVID-19	genus.Coprobacter.id.949.summary.txt.gz	MR Egger	11	0.215894	0.406451	0.60816	-0.58075	1.01254	1.24097	0.559479	2.75258	1.24 (0.56- 2.75)	0.61
COVID-19	genus.Coprobacter.id.949.summary.txt.gz	Weighted median	11	0.000788522	0.108727	0.994214	-0.212317	0.213894	1.00079	0.808708	1.23849	1.00 (0.81- 1.24)	0.99
COVID-19	genus.Coprobacter.id.949.summary.txt.gz	Inverse variance weighted	11	0.0094953	0.114585	0.933957	-0.215091	0.234082	1.00954	0.806468	1.26375	1.01 (0.81- 1.26)	0.93
COVID-19	genus.Coprobacter.id.949.summary.txt.gz	Simple mode	11	0.0448499	0.178655	0.806865	-0.305314	0.395014	1.04587	0.736892	1.4844	1.05 (0.74- 1.48)	0.81
COVID-19	genus.Coprobacter.id.949.summary.txt.gz	Weighted mode	11	-0.000599479	0.155403	0.996998	-0.30519	0.303991	0.999401	0.736984	1.35526	1.00 (0.74- 1.36)	1
COVID-19	genus.Coprococcus1.id.11301.summary.txt.gz	MR Egger	11	0.527308	0.417693	0.238523	-0.291369	1.34599	1.69437	0.74724	3.84197	1.69 (0.75- 3.84)	0.24
COVID-19	genus.Coprococcus1.id.11301.summary.txt.gz	Weighted median	11	-0.0601351	0.150918	0.690289	-0.355934	0.235664	0.941637	0.700519	1.26575	0.94 (0.70- 1.27)	0.69
COVID-19	genus.Coprococcus1.id.11301.summary.txt.gz	Inverse variance weighted	11	-0.00730018	0.134826	0.956819	-0.271558	0.256958	0.992726	0.762191	1.29299	0.99 (0.76- 1.29)	0.96
COVID-19	genus.Coprococcus1.id.11301.summary.txt.gz	Simple mode	11	-0.309511	0.284136	0.301572	-0.866418	0.247395	0.733805	0.420455	1.28069	0.73 (0.42- 1.28)	0.3
COVID-19	genus.Coprococcus1.id.11301.summary.txt.gz	Weighted mode	11	-0.249686	0.313075	0.44367	-0.863313	0.363941	0.779045	0.421763	1.43899	0.78 (0.42- 1.44)	0.44
COVID-19	genus.Coprococcus2.id.11302.summary.txt.gz	MR Egger	8	-0.557012	0.991525	0.594617	-2.5004	1.38638	0.572918	0.0820521	4.00033	0.57 (0.08- 4.00)	0.59
COVID-19	genus.Coprococcus2.id.11302.summary.txt.gz	Weighted median	8	0.0961083	0.155161	0.535647	-0.208007	0.400224	1.10088	0.812201	1.49216	1.10 (0.81- 1.49)	0.54
COVID-19	genus.Coprococcus2.id.11302.summary.txt.gz	Inverse variance weighted	8	0.0631374	0.121889	0.604463	-0.175764	0.302039	1.06517	0.838816	1.35261	1.07 (0.84- 1.35)	0.6
COVID-19	genus.Coprococcus2.id.11302.summary.txt.gz	Simple mode	8	0.136727	0.215951	0.546764	-0.286538	0.559991	1.14651	0.750859	1.75066	1.15 (0.75- 1.75)	0.55
COVID-19	genus.Coprococcus2.id.11302.summary.txt.gz	Weighted mode	8	0.142169	0.220107	0.538928	-0.289241	0.57358	1.15277	0.748832	1.77461	1.15 (0.75- 1.77)	0.54
COVID-19	genus.Coprococcus3.id.11303.summary.txt.gz	MR Egger	8	1.15913	1.28674	0.402387	-1.36287	3.68114	3.18717	0.255924	39.6916	3.19 (0.26- 39.69)	0.4
COVID-19	genus.Coprococcus3.id.11303.summary.txt.gz	Weighted median	8	-0.000620631	0.17592	0.997185	-0.345423	0.344182	0.99938	0.707921	1.41084	1.00 (0.71- 1.41)	1
COVID-19	genus.Coprococcus3.id.11303.summary.txt.gz	Inverse variance weighted	8	-0.145382	0.135728	0.284112	-0.41141	0.120645	0.864692	0.662715	1.12822	0.86 (0.66- 1.13)	0.28
COVID-19	genus.Coprococcus3.id.11303.summary.txt.gz	Simple mode	8	0.0464077	0.278409	0.872328	-0.499274	0.592089	1.0475	0.606971	1.80776	1.05 (0.61- 1.81)	0.87
COVID-19	genus.Coprococcus3.id.11303.summary.txt.gz	Weighted mode	8	0.0664624	0.265259	0.809352	-0.453445	0.58637	1.06872	0.635435	1.79745	1.07 (0.64- 1.80)	0.81
COVID-19	genus.DefluviitaleaceaeUCG011.id.11287.summary.txt.gz	MR Egger	9	0.195335	0.310596	0.549377	-0.413434	0.804104	1.21572	0.661375	2.23469	1.22 (0.66- 2.23)	0.55
COVID-19	genus.DefluviitaleaceaeUCG011.id.11287.summary.txt.gz	Weighted median	9	-0.1311	0.120178	0.275324	-0.366649	0.104449	0.87713	0.693053	1.1101	0.88 (0.69- 1.11)	0.28
COVID-19	genus.DefluviitaleaceaeUCG011.id.11287.summary.txt.gz	Inverse variance weighted	9	-0.189642	0.0896062	0.0343113	-0.36527	-0.0140139	0.827255	0.694009	0.986084	0.83 (0.69- 0.99)	0.034
COVID-19	genus.DefluviitaleaceaeUCG011.id.11287.summary.txt.gz	Simple mode	9	-0.115851	0.204922	0.587341	-0.517499	0.285796	0.890608	0.59601	1.33082	0.89 (0.60- 1.33)	0.59
COVID-19	genus.DefluviitaleaceaeUCG011.id.11287.summary.txt.gz	Weighted mode	9	-0.104746	0.193259	0.602585	-0.483533	0.274041	0.900554	0.616601	1.31527	0.90 (0.62- 1.32)	0.6
COVID-19	genus.Desulfovibrio.id.3173.summary.txt.gz	MR Egger	8	-0.434293	0.451694	0.373442	-1.31961	0.451026	0.647723	0.267239	1.56992	0.65 (0.27- 1.57)	0.37
COVID-19	genus.Desulfovibrio.id.3173.summary.txt.gz	Weighted median	8	-0.0546161	0.136809	0.689736	-0.322762	0.21353	0.946849	0.724146	1.23804	0.95 (0.72- 1.24)	0.69
COVID-19	genus.Desulfovibrio.id.3173.summary.txt.gz	Inverse variance weighted	8	-0.102931	0.103497	0.319964	-0.305784	0.0999227	0.90219	0.736546	1.10509	0.90 (0.74- 1.11)	0.32
COVID-19	genus.Desulfovibrio.id.3173.summary.txt.gz	Simple mode	8	-0.00757753	0.216537	0.973061	-0.43199	0.416835	0.992451	0.649216	1.51715	0.99 (0.65- 1.52)	0.97
COVID-19	genus.Desulfovibrio.id.3173.summary.txt.gz	Weighted mode	8	-0.00757753	0.203377	0.971319	-0.406196	0.391041	0.992451	0.66618	1.47852	0.99 (0.67- 1.48)	0.97
COVID-19	genus.Dialister.id.2183.summary.txt.gz	MR Egger	11	-0.306442	0.453824	0.516491	-1.19594	0.583053	0.736061	0.302421	1.7915	0.74 (0.30- 1.79)	0.52
COVID-19	genus.Dialister.id.2183.summary.txt.gz	Weighted median	11	-0.056438	0.136805	0.679941	-0.324576	0.2117	0.945125	0.722834	1.23578	0.95 (0.72- 1.24)	0.68
COVID-19	genus.Dialister.id.2183.summary.txt.gz	Inverse variance weighted	11	-0.110494	0.101995	0.278663	-0.310405	0.0894163	0.895391	0.73315	1.09354	0.90 (0.73- 1.09)	0.28
COVID-19	genus.Dialister.id.2183.summary.txt.gz	Simple mode	11	-0.0175098	0.196452	0.930738	-0.402556	0.367536	0.982643	0.668609	1.44417	0.98 (0.67- 1.44)	0.93
COVID-19	genus.Dialister.id.2183.summary.txt.gz	Weighted mode	11	-0.0175098	0.204398	0.933423	-0.418131	0.383111	0.982643	0.658276	1.46684	0.98 (0.66- 1.47)	0.93
COVID-19	genus.Dorea.id.1997.summary.txt.gz	MR Egger	10	-0.400195	0.34298	0.276886	-1.07244	0.272046	0.670189	0.342174	1.31265	0.67 (0.34- 1.31)	0.28
COVID-19	genus.Dorea.id.1997.summary.txt.gz	Weighted median	10	0.139146	0.173861	0.423522	-0.201622	0.479914	1.14929	0.817404	1.61593	1.15 (0.82- 1.62)	0.42
COVID-19	genus.Dorea.id.1997.summary.txt.gz	Inverse variance weighted	10	0.2489	0.156565	0.111889	-0.0579668	0.555767	1.28261	0.943681	1.74328	1.28 (0.94- 1.74)	0.11
COVID-19	genus.Dorea.id.1997.summary.txt.gz	Simple mode	10	0.0511444	0.297827	0.867453	-0.532597	0.634886	1.05247	0.587078	1.88681	1.05 (0.59- 1.89)	0.87
COVID-19	genus.Dorea.id.1997.summary.txt.gz	Weighted mode	10	-0.041538	0.25077	0.8721	-0.533048	0.449972	0.959313	0.586814	1.56827	0.96 (0.59- 1.57)	0.87
COVID-19	genus.Eggerthella.id.819.summary.txt.gz	MR Egger	10	-0.490668	0.304885	0.146205	-1.08824	0.106907	0.612217	0.336808	1.11283	0.61 (0.34- 1.11)	0.15
COVID-19	genus.Eggerthella.id.819.summary.txt.gz	Weighted median	10	-0.0775328	0.088068	0.378657	-0.250146	0.0950805	0.925397	0.778687	1.09975	0.93 (0.78- 1.10)	0.38
COVID-19	genus.Eggerthella.id.819.summary.txt.gz	Inverse variance weighted	10	0.00349328	0.0707303	0.96061	-0.135138	0.142125	1.0035	0.873595	1.15272	1.00 (0.87- 1.15)	0.96
COVID-19	genus.Eggerthella.id.819.summary.txt.gz	Simple mode	10	-0.132559	0.146189	0.388166	-0.41909	0.153972	0.875851	0.657645	1.16646	0.88 (0.66- 1.17)	0.39
COVID-19	genus.Eggerthella.id.819.summary.txt.gz	Weighted mode	10	-0.124969	0.147025	0.417372	-0.413139	0.163201	0.882524	0.66157	1.17727	0.88 (0.66- 1.18)	0.42
COVID-19	genus.Eisenbergiella.id.11304.summary.txt.gz	MR Egger	11	-0.58637	0.638799	0.382598	-1.83842	0.665675	0.556343	0.159069	1.9458	0.56 (0.16- 1.95)	0.38
COVID-19	genus.Eisenbergiella.id.11304.summary.txt.gz	Weighted median	11	-0.107363	0.106086	0.311522	-0.315292	0.100566	0.8982	0.729576	1.1058	0.90 (0.73- 1.11)	0.31
COVID-19	genus.Eisenbergiella.id.11304.summary.txt.gz	Inverse variance weighted	11	-0.0443127	0.0842094	0.598735	-0.209363	0.120738	0.956655	0.811101	1.12833	0.96 (0.81- 1.13)	0.6
COVID-19	genus.Eisenbergiella.id.11304.summary.txt.gz	Simple mode	11	-0.216355	0.195262	0.29379	-0.599069	0.166359	0.805449	0.549323	1.181	0.81 (0.55- 1.18)	0.29
COVID-19	genus.Eisenbergiella.id.11304.summary.txt.gz	Weighted mode	11	-0.188905	0.203137	0.374307	-0.587053	0.209244	0.827865	0.555963	1.23275	0.83 (0.56- 1.23)	0.37
COVID-19	genus.Enterorhabdus.id.820.summary.txt.gz	MR Egger	6	0.455121	0.286274	0.187083	-0.105977	1.01622	1.57636	0.899445	2.76273	1.58 (0.90- 2.76)	0.19
COVID-19	genus.Enterorhabdus.id.820.summary.txt.gz	Weighted median	6	0.118142	0.125712	0.34733	-0.128254	0.364538	1.1254	0.87963	1.43985	1.13 (0.88- 1.44)	0.35
COVID-19	genus.Enterorhabdus.id.820.summary.txt.gz	Inverse variance weighted	6	0.103264	0.119152	0.386129	-0.130274	0.336803	1.10878	0.877855	1.40046	1.11 (0.88- 1.40)	0.39
COVID-19	genus.Enterorhabdus.id.820.summary.txt.gz	Simple mode	6	-0.0275353	0.212753	0.902068	-0.444532	0.389461	0.97284	0.641125	1.47618	0.97 (0.64- 1.48)	0.9
COVID-19	genus.Enterorhabdus.id.820.summary.txt.gz	Weighted mode	6	0.320924	0.19285	0.156973	-0.0570613	0.69891	1.3784	0.944536	2.01156	1.38 (0.94- 2.01)	0.16
COVID-19	genus.Erysipelatoclostridium.id.11381.summary.txt.gz	MR Egger	14	-0.509062	0.322843	0.140822	-1.14183	0.123709	0.601059	0.319233	1.13169	0.60 (0.32- 1.13)	0.14
COVID-19	genus.Erysipelatoclostridium.id.11381.summary.txt.gz	Weighted median	14	0.0684145	0.106213	0.519492	-0.139762	0.276591	1.07081	0.869565	1.31863	1.07 (0.87- 1.32)	0.52
COVID-19	genus.Erysipelatoclostridium.id.11381.summary.txt.gz	Inverse variance weighted	14	-0.00708789	0.0782911	0.927864	-0.160538	0.146363	0.992937	0.851685	1.15762	0.99 (0.85- 1.16)	0.93
COVID-19	genus.Erysipelatoclostridium.id.11381.summary.txt.gz	Simple mode	14	0.118112	0.202632	0.569943	-0.279047	0.51527	1.12537	0.756504	1.67409	1.13 (0.76- 1.67)	0.57
COVID-19	genus.Erysipelatoclostridium.id.11381.summary.txt.gz	Weighted mode	14	0.105888	0.189741	0.586283	-0.266005	0.47778	1.1117	0.766436	1.61249	1.11 (0.77- 1.61)	0.59
COVID-19	genus.ErysipelotrichaceaeUCG003.id.11384.summary.txt.gz	MR Egger	15	0.155089	0.233396	0.51799	-0.302366	0.612544	1.16776	0.739067	1.84512	1.17 (0.74- 1.85)	0.52
COVID-19	genus.ErysipelotrichaceaeUCG003.id.11384.summary.txt.gz	Weighted median	15	-0.124076	0.124632	0.319471	-0.368354	0.120201	0.883312	0.691872	1.12772	0.88 (0.69- 1.13)	0.32
COVID-19	genus.ErysipelotrichaceaeUCG003.id.11384.summary.txt.gz	Inverse variance weighted	15	-0.166806	0.0875175	0.056653	-0.338341	0.00472786	0.846363	0.712952	1.00474	0.85 (0.71- 1.00)	0.06
COVID-19	genus.ErysipelotrichaceaeUCG003.id.11384.summary.txt.gz	Simple mode	15	-0.127717	0.217134	0.565771	-0.553301	0.297866	0.880102	0.575049	1.34698	0.88 (0.58- 1.35)	0.57
COVID-19	genus.ErysipelotrichaceaeUCG003.id.11384.summary.txt.gz	Weighted mode	15	-0.119076	0.235033	0.620294	-0.579741	0.341588	0.88774	0.560044	1.40718	0.89 (0.56- 1.41)	0.62
COVID-19	genus.Escherichia.Shigella.id.3504.summary.txt.gz	MR Egger	9	0.0813072	0.4193	0.851752	-0.740521	0.903136	1.0847	0.476865	2.46733	1.08 (0.48- 2.47)	0.85
COVID-19	genus.Escherichia.Shigella.id.3504.summary.txt.gz	Weighted median	9	0.0683588	0.144781	0.636817	-0.215411	0.352129	1.07075	0.80621	1.42209	1.07 (0.81- 1.42)	0.64
COVID-19	genus.Escherichia.Shigella.id.3504.summary.txt.gz	Inverse variance weighted	9	-0.0188836	0.113297	0.867627	-0.240945	0.203178	0.981294	0.785885	1.22529	0.98 (0.79- 1.23)	0.87
COVID-19	genus.Escherichia.Shigella.id.3504.summary.txt.gz	Simple mode	9	0.0835568	0.216489	0.709586	-0.340763	0.507876	1.08715	0.711228	1.66176	1.09 (0.71- 1.66)	0.71
COVID-19	genus.Escherichia.Shigella.id.3504.summary.txt.gz	Weighted mode	9	0.081611	0.218325	0.718261	-0.346305	0.509527	1.08503	0.707297	1.6645	1.09 (0.71- 1.66)	0.72
COVID-19	genus.Faecalibacterium.id.2057.summary.txt.gz	MR Egger	9	-0.206464	0.207083	0.351966	-0.612347	0.199418	0.813455	0.542077	1.22069	0.81 (0.54- 1.22)	0.35
COVID-19	genus.Faecalibacterium.id.2057.summary.txt.gz	Weighted median	9	-0.165464	0.136411	0.225137	-0.432831	0.101902	0.8475	0.64867	1.10727	0.85 (0.65- 1.11)	0.23
COVID-19	genus.Faecalibacterium.id.2057.summary.txt.gz	Inverse variance weighted	9	-0.037306	0.109796	0.734025	-0.252505	0.177893	0.963381	0.776852	1.1947	0.96 (0.78- 1.19)	0.73
COVID-19	genus.Faecalibacterium.id.2057.summary.txt.gz	Simple mode	9	-0.166549	0.179535	0.380714	-0.518437	0.185338	0.846581	0.59545	1.20363	0.85 (0.60- 1.20)	0.38
COVID-19	genus.Faecalibacterium.id.2057.summary.txt.gz	Weighted mode	9	-0.175058	0.149451	0.275164	-0.467981	0.117865	0.839408	0.626265	1.12509	0.84 (0.63- 1.13)	0.28
COVID-19	genus.FamilyXIIIAD3011group.id.11293.summary.txt.gz	MR Egger	11	0.366035	0.649126	0.586604	-0.906252	1.63832	1.44201	0.404036	5.14652	1.44 (0.40- 5.15)	0.59
COVID-19	genus.FamilyXIIIAD3011group.id.11293.summary.txt.gz	Weighted median	11	0.0678374	0.150789	0.652794	-0.227709	0.363383	1.07019	0.796356	1.43819	1.07 (0.80- 1.44)	0.65
COVID-19	genus.FamilyXIIIAD3011group.id.11293.summary.txt.gz	Inverse variance weighted	11	-0.0569894	0.126776	0.65305	-0.305469	0.191491	0.944604	0.736777	1.21105	0.94 (0.74- 1.21)	0.65
COVID-19	genus.FamilyXIIIAD3011group.id.11293.summary.txt.gz	Simple mode	11	0.00440117	0.244655	0.986001	-0.475123	0.483925	1.00441	0.621808	1.62243	1.00 (0.62- 1.62)	0.99
COVID-19	genus.FamilyXIIIAD3011group.id.11293.summary.txt.gz	Weighted mode	11	0.0211033	0.225858	0.927403	-0.421579	0.463785	1.02133	0.65601	1.59008	1.02 (0.66- 1.59)	0.93
COVID-19	genus.FamilyXIIIUCG001.id.11294.summary.txt.gz	MR Egger	8	0.0581616	0.432353	0.897388	-0.78925	0.905573	1.05989	0.454185	2.47335	1.06 (0.45- 2.47)	0.9
COVID-19	genus.FamilyXIIIUCG001.id.11294.summary.txt.gz	Weighted median	8	-0.00587789	0.177292	0.973552	-0.353371	0.341615	0.994139	0.702317	1.40722	0.99 (0.70- 1.41)	0.97
COVID-19	genus.FamilyXIIIUCG001.id.11294.summary.txt.gz	Inverse variance weighted	8	-0.0921768	0.15184	0.543807	-0.389783	0.205429	0.911944	0.677204	1.22805	0.91 (0.68- 1.23)	0.54
COVID-19	genus.FamilyXIIIUCG001.id.11294.summary.txt.gz	Simple mode	8	-0.0278139	0.305515	0.930012	-0.626623	0.570995	0.972569	0.534394	1.77003	0.97 (0.53- 1.77)	0.93
COVID-19	genus.FamilyXIIIUCG001.id.11294.summary.txt.gz	Weighted mode	8	0.0635303	0.237715	0.796976	-0.402391	0.529452	1.06559	0.668719	1.698	1.07 (0.67- 1.70)	0.8
COVID-19	genus.Flavonifractor.id.2059.summary.txt.gz	MR Egger	5	0.434145	0.603415	0.523829	-0.748549	1.61684	1.54364	0.473052	5.03715	1.54 (0.47- 5.04)	0.52
COVID-19	genus.Flavonifractor.id.2059.summary.txt.gz	Weighted median	5	-0.0913346	0.174142	0.599943	-0.432653	0.249984	0.912712	0.648785	1.284	0.91 (0.65- 1.28)	0.6
COVID-19	genus.Flavonifractor.id.2059.summary.txt.gz	Inverse variance weighted	5	0.0231506	0.135781	0.864617	-0.242979	0.289281	1.02342	0.784288	1.33547	1.02 (0.78- 1.34)	0.86
COVID-19	genus.Flavonifractor.id.2059.summary.txt.gz	Simple mode	5	-0.146265	0.262388	0.606948	-0.660547	0.368016	0.863928	0.516569	1.44486	0.86 (0.52- 1.44)	0.61
COVID-19	genus.Flavonifractor.id.2059.summary.txt.gz	Weighted mode	5	-0.146265	0.216696	0.536693	-0.570989	0.278458	0.863928	0.564967	1.32109	0.86 (0.56- 1.32)	0.54
COVID-19	genus.Fusicatenibacter.id.11305.summary.txt.gz	MR Egger	18	0.391971	0.340969	0.267211	-0.276327	1.06027	1.4799	0.758564	2.88715	1.48 (0.76- 2.89)	0.27
COVID-19	genus.Fusicatenibacter.id.11305.summary.txt.gz	Weighted median	18	0.0419288	0.129131	0.745408	-0.211167	0.295025	1.04282	0.809638	1.34316	1.04 (0.81- 1.34)	0.75
COVID-19	genus.Fusicatenibacter.id.11305.summary.txt.gz	Inverse variance weighted	18	-0.0100273	0.0931973	0.914319	-0.192694	0.17264	0.990023	0.824734	1.18844	0.99 (0.82- 1.19)	0.91
COVID-19	genus.Fusicatenibacter.id.11305.summary.txt.gz	Simple mode	18	0.19534	0.22968	0.406875	-0.254834	0.645513	1.21572	0.775046	1.90696	1.22 (0.78- 1.91)	0.41
COVID-19	genus.Fusicatenibacter.id.11305.summary.txt.gz	Weighted mode	18	0.222156	0.233993	0.355712	-0.236469	0.680782	1.24877	0.78941	1.97542	1.25 (0.79- 1.98)	0.36
COVID-19	genus.Gordonibacter.id.821.summary.txt.gz	MR Egger	12	0.168313	0.267655	0.543548	-0.356291	0.692916	1.18331	0.700269	1.99954	1.18 (0.70- 2.00)	0.54
COVID-19	genus.Gordonibacter.id.821.summary.txt.gz	Weighted median	12	0.0668379	0.0756278	0.376818	-0.0813926	0.215068	1.06912	0.921832	1.23995	1.07 (0.92- 1.24)	0.38
COVID-19	genus.Gordonibacter.id.821.summary.txt.gz	Inverse variance weighted	12	0.0051121	0.0612641	0.933499	-0.114966	0.12519	1.00513	0.891397	1.13336	1.01 (0.89- 1.13)	0.93
COVID-19	genus.Gordonibacter.id.821.summary.txt.gz	Simple mode	12	0.138995	0.137293	0.333101	-0.1301	0.408089	1.14912	0.878008	1.50394	1.15 (0.88- 1.50)	0.33
COVID-19	genus.Gordonibacter.id.821.summary.txt.gz	Weighted mode	12	0.106632	0.134847	0.445798	-0.157669	0.370933	1.11252	0.854133	1.44909	1.11 (0.85- 1.45)	0.45
COVID-19	genus.Haemophilus.id.3698.summary.txt.gz	MR Egger	9	0.0897268	0.220471	0.696182	-0.342397	0.521851	1.09388	0.710066	1.68514	1.09 (0.71- 1.69)	0.7
COVID-19	genus.Haemophilus.id.3698.summary.txt.gz	Weighted median	9	-0.0342846	0.11362	0.762843	-0.256979	0.18841	0.966296	0.773384	1.20733	0.97 (0.77- 1.21)	0.76
COVID-19	genus.Haemophilus.id.3698.summary.txt.gz	Inverse variance weighted	9	0.0108704	0.08839	0.902121	-0.162374	0.184115	1.01093	0.850123	1.20215	1.01 (0.85- 1.20)	0.9
COVID-19	genus.Haemophilus.id.3698.summary.txt.gz	Simple mode	9	-0.00399762	0.166579	0.981442	-0.330492	0.322496	0.99601	0.71857	1.38057	1.00 (0.72- 1.38)	0.98
COVID-19	genus.Haemophilus.id.3698.summary.txt.gz	Weighted mode	9	-0.0238306	0.150071	0.877766	-0.31797	0.270309	0.976451	0.727625	1.31037	0.98 (0.73- 1.31)	0.88
COVID-19	genus.Holdemanella.id.11393.summary.txt.gz	MR Egger	11	-0.372948	0.212993	0.113867	-0.790415	0.0445183	0.688701	0.453656	1.04552	0.69 (0.45- 1.05)	0.11
COVID-19	genus.Holdemanella.id.11393.summary.txt.gz	Weighted median	11	-0.136297	0.102889	0.185271	-0.33796	0.0653656	0.872583	0.713224	1.06755	0.87 (0.71- 1.07)	0.19
COVID-19	genus.Holdemanella.id.11393.summary.txt.gz	Inverse variance weighted	11	-0.0409523	0.0781626	0.600322	-0.194151	0.112246	0.959875	0.823534	1.11879	0.96 (0.82- 1.12)	0.6
COVID-19	genus.Holdemanella.id.11393.summary.txt.gz	Simple mode	11	-0.185456	0.196912	0.36848	-0.571403	0.200492	0.830726	0.564732	1.222	0.83 (0.56- 1.22)	0.37
COVID-19	genus.Holdemanella.id.11393.summary.txt.gz	Weighted mode	11	-0.2084	0.158825	0.218795	-0.519698	0.102897	0.811882	0.5947	1.10838	0.81 (0.59- 1.11)	0.22
COVID-19	genus.Holdemania.id.2157.summary.txt.gz	MR Egger	15	-0.0571492	0.21	0.789789	-0.468749	0.354451	0.944453	0.625785	1.4254	0.94 (0.63- 1.43)	0.79
COVID-19	genus.Holdemania.id.2157.summary.txt.gz	Weighted median	15	0.0930484	0.098892	0.346751	-0.10078	0.286877	1.09751	0.904132	1.33226	1.10 (0.90- 1.33)	0.35
COVID-19	genus.Holdemania.id.2157.summary.txt.gz	Inverse variance weighted	15	0.0760822	0.0734201	0.300082	-0.0678212	0.219986	1.07905	0.934427	1.24606	1.08 (0.93- 1.25)	0.3
COVID-19	genus.Holdemania.id.2157.summary.txt.gz	Simple mode	15	0.0653497	0.151827	0.673441	-0.232231	0.362931	1.06753	0.792763	1.43754	1.07 (0.79- 1.44)	0.67
COVID-19	genus.Holdemania.id.2157.summary.txt.gz	Weighted mode	15	0.0653497	0.135149	0.636189	-0.199542	0.330241	1.06753	0.819106	1.3913	1.07 (0.82- 1.39)	0.64
COVID-19	genus.Howardella.id.2000.summary.txt.gz	MR Egger	9	-0.281723	0.280155	0.348097	-0.830827	0.267381	0.754483	0.435689	1.30654	0.75 (0.44- 1.31)	0.35
COVID-19	genus.Howardella.id.2000.summary.txt.gz	Weighted median	9	0.0104665	0.0880764	0.905407	-0.162163	0.183096	1.01052	0.850302	1.20093	1.01 (0.85- 1.20)	0.91
COVID-19	genus.Howardella.id.2000.summary.txt.gz	Inverse variance weighted	9	-0.0339494	0.0618104	0.582834	-0.155098	0.0871991	0.96662	0.856331	1.09111	0.97 (0.86- 1.09)	0.58
COVID-19	genus.Howardella.id.2000.summary.txt.gz	Simple mode	9	0.0413599	0.123944	0.747187	-0.201571	0.284291	1.04223	0.817445	1.32882	1.04 (0.82- 1.33)	0.75
COVID-19	genus.Howardella.id.2000.summary.txt.gz	Weighted mode	9	0.0354465	0.122423	0.77953	-0.204503	0.275396	1.03608	0.815052	1.31705	1.04 (0.82- 1.32)	0.78
COVID-19	genus.Hungatella.id.11306.summary.txt.gz	MR Egger	5	-0.32312	0.543572	0.594067	-1.38852	0.742281	0.723887	0.249444	2.10072	0.72 (0.25- 2.10)	0.59
COVID-19	genus.Hungatella.id.11306.summary.txt.gz	Weighted median	5	0.00985863	0.121016	0.935072	-0.227332	0.24705	1.00991	0.796656	1.28024	1.01 (0.80- 1.28)	0.94
COVID-19	genus.Hungatella.id.11306.summary.txt.gz	Inverse variance weighted	5	-0.0174016	0.0924183	0.850648	-0.198541	0.163738	0.982749	0.819926	1.17791	0.98 (0.82- 1.18)	0.85
COVID-19	genus.Hungatella.id.11306.summary.txt.gz	Simple mode	5	0.0131575	0.150619	0.934586	-0.282055	0.30837	1.01324	0.754232	1.3612	1.01 (0.75- 1.36)	0.93
COVID-19	genus.Hungatella.id.11306.summary.txt.gz	Weighted mode	5	0.0143784	0.142537	0.924504	-0.264994	0.29375	1.01448	0.767211	1.34145	1.01 (0.77- 1.34)	0.92
COVID-19	genus.Intestinibacter.id.11345.summary.txt.gz	MR Egger	15	-0.0833534	0.338788	0.809497	-0.747377	0.58067	0.920026	0.473607	1.78724	0.92 (0.47- 1.79)	0.81
COVID-19	genus.Intestinibacter.id.11345.summary.txt.gz	Weighted median	15	0.0479445	0.119775	0.688945	-0.186815	0.282704	1.04911	0.829597	1.32671	1.05 (0.83- 1.33)	0.69
COVID-19	genus.Intestinibacter.id.11345.summary.txt.gz	Inverse variance weighted	15	0.0289619	0.0996213	0.771265	-0.166296	0.22422	1.02939	0.846796	1.25135	1.03 (0.85- 1.25)	0.77
COVID-19	genus.Intestinibacter.id.11345.summary.txt.gz	Simple mode	15	-0.1746	0.265948	0.522135	-0.695858	0.346658	0.839793	0.498646	1.41433	0.84 (0.50- 1.41)	0.52
COVID-19	genus.Intestinibacter.id.11345.summary.txt.gz	Weighted mode	15	-0.214615	0.243577	0.39314	-0.692025	0.262795	0.806852	0.500561	1.30056	0.81 (0.50- 1.30)	0.39
COVID-19	genus.Intestinimonas.id.2062.summary.txt.gz	MR Egger	16	0.0357144	0.211216	0.868145	-0.378268	0.449697	1.03636	0.685047	1.56784	1.04 (0.69- 1.57)	0.87
COVID-19	genus.Intestinimonas.id.2062.summary.txt.gz	Weighted median	16	0.193501	0.110858	0.0808994	-0.02378	0.410783	1.21349	0.976501	1.508	1.21 (0.98- 1.51)	0.08
COVID-19	genus.Intestinimonas.id.2062.summary.txt.gz	Inverse variance weighted	16	0.165061	0.0812436	0.0421863	0.00582334	0.324298	1.17946	1.00584	1.38306	1.18 (1.01- 1.38)	0.042
COVID-19	genus.Intestinimonas.id.2062.summary.txt.gz	Simple mode	16	0.343035	0.207317	0.118765	-0.0633061	0.749376	1.40922	0.938656	2.11568	1.41 (0.94- 2.12)	0.12
COVID-19	genus.Intestinimonas.id.2062.summary.txt.gz	Weighted mode	16	0.338741	0.221121	0.146357	-0.094656	0.772138	1.40318	0.909686	2.16439	1.40 (0.91- 2.16)	0.15
COVID-19	genus.Lachnoclostridium.id.11308.summary.txt.gz	MR Egger	13	-0.0492387	0.507842	0.924505	-1.04461	0.946131	0.951954	0.351829	2.57573	0.95 (0.35- 2.58)	0.92
COVID-19	genus.Lachnoclostridium.id.11308.summary.txt.gz	Weighted median	13	0.251973	0.153829	0.101421	-0.0495324	0.553479	1.28656	0.951674	1.73929	1.29 (0.95- 1.74)	0.1
COVID-19	genus.Lachnoclostridium.id.11308.summary.txt.gz	Inverse variance weighted	13	0.0904859	0.132009	0.493057	-0.168251	0.349223	1.09471	0.845142	1.41796	1.09 (0.85- 1.42)	0.49
COVID-19	genus.Lachnoclostridium.id.11308.summary.txt.gz	Simple mode	13	0.316785	0.234162	0.201046	-0.142173	0.775743	1.37271	0.867471	2.17221	1.37 (0.87- 2.17)	0.2
COVID-19	genus.Lachnoclostridium.id.11308.summary.txt.gz	Weighted mode	13	0.316785	0.229614	0.192864	-0.133259	0.766829	1.37271	0.875238	2.15293	1.37 (0.88- 2.15)	0.19
COVID-19	genus.Lachnospira.id.2004.summary.txt.gz	MR Egger	6	0.772371	1.10329	0.522467	-1.39009	2.93483	2.16489	0.249054	18.8183	2.16 (0.25- 18.82)	0.52
COVID-19	genus.Lachnospira.id.2004.summary.txt.gz	Weighted median	6	0.0302658	0.197651	0.878298	-0.35713	0.417662	1.03073	0.699681	1.51841	1.03 (0.70- 1.52)	0.88
COVID-19	genus.Lachnospira.id.2004.summary.txt.gz	Inverse variance weighted	6	-0.13801	0.177111	0.435843	-0.485147	0.209126	0.87109	0.615607	1.2326	0.87 (0.62- 1.23)	0.44
COVID-19	genus.Lachnospira.id.2004.summary.txt.gz	Simple mode	6	0.076628	0.309019	0.814018	-0.529049	0.682305	1.07964	0.589165	1.97843	1.08 (0.59- 1.98)	0.81
COVID-19	genus.Lachnospira.id.2004.summary.txt.gz	Weighted mode	6	0.0635553	0.295063	0.83797	-0.514769	0.64188	1.06562	0.597639	1.90005	1.07 (0.60- 1.90)	0.84
COVID-19	genus.LachnospiraceaeFCS020group.id.11314.summary.txt.gz	MR Egger	12	0.0676089	0.211735	0.756063	-0.347392	0.48261	1.06995	0.706528	1.6203	1.07 (0.71- 1.62)	0.76
COVID-19	genus.LachnospiraceaeFCS020group.id.11314.summary.txt.gz	Weighted median	12	0.0355473	0.119734	0.766555	-0.199132	0.270227	1.03619	0.819441	1.31026	1.04 (0.82- 1.31)	0.77
COVID-19	genus.LachnospiraceaeFCS020group.id.11314.summary.txt.gz	Inverse variance weighted	12	0.0212096	0.0893127	0.812287	-0.153843	0.196263	1.02144	0.857406	1.21685	1.02 (0.86- 1.22)	0.81
COVID-19	genus.LachnospiraceaeFCS020group.id.11314.summary.txt.gz	Simple mode	12	0.0517287	0.183805	0.783603	-0.308529	0.411987	1.05309	0.734526	1.50981	1.05 (0.73- 1.51)	0.78
COVID-19	genus.LachnospiraceaeFCS020group.id.11314.summary.txt.gz	Weighted mode	12	0.0349444	0.167658	0.838705	-0.293666	0.363555	1.03556	0.745525	1.43843	1.04 (0.75- 1.44)	0.84
COVID-19	genus.LachnospiraceaeNC2004group.id.11316.summary.txt.gz	MR Egger	9	-0.085476	0.324788	0.799994	-0.722061	0.551109	0.918075	0.48575	1.73518	0.92 (0.49- 1.74)	0.8
COVID-19	genus.LachnospiraceaeNC2004group.id.11316.summary.txt.gz	Weighted median	9	-0.0508536	0.103491	0.623157	-0.253696	0.151989	0.950418	0.775928	1.16415	0.95 (0.78- 1.16)	0.62
COVID-19	genus.LachnospiraceaeNC2004group.id.11316.summary.txt.gz	Inverse variance weighted	9	0.0221268	0.0778961	0.776368	-0.13055	0.174803	1.02237	0.877613	1.19101	1.02 (0.88- 1.19)	0.78
COVID-19	genus.LachnospiraceaeNC2004group.id.11316.summary.txt.gz	Simple mode	9	-0.0361838	0.164361	0.83127	-0.358332	0.285965	0.964463	0.698841	1.33105	0.96 (0.70- 1.33)	0.83
COVID-19	genus.LachnospiraceaeNC2004group.id.11316.summary.txt.gz	Weighted mode	9	-0.0471506	0.158252	0.773336	-0.357325	0.263024	0.953944	0.699545	1.30086	0.95 (0.70- 1.30)	0.77
COVID-19	genus.LachnospiraceaeND3007group.id.11317.summary.txt.gz	MR Egger	3	3.15679	6.98195	0.729673	-10.5278	16.8414	23.495	2.67807e-05	2.06125e+07	23.50 (0.00-20612461.55)	0.73
COVID-19	genus.LachnospiraceaeND3007group.id.11317.summary.txt.gz	Weighted median	3	-0.0661228	0.324467	0.838518	-0.702077	0.569832	0.936016	0.495555	1.76797	0.94 (0.50- 1.77)	0.84
COVID-19	genus.LachnospiraceaeND3007group.id.11317.summary.txt.gz	Inverse variance weighted	3	-0.226085	0.324695	0.486241	-0.862486	0.410317	0.797651	0.422111	1.5073	0.80 (0.42- 1.51)	0.49
COVID-19	genus.LachnospiraceaeND3007group.id.11317.summary.txt.gz	Simple mode	3	0.135702	0.398976	0.766163	-0.646291	0.917694	1.14534	0.523986	2.50351	1.15 (0.52- 2.50)	0.77
COVID-19	genus.LachnospiraceaeND3007group.id.11317.summary.txt.gz	Weighted mode	3	0.129941	0.460303	0.804249	-0.772252	1.03213	1.13876	0.461971	2.80705	1.14 (0.46- 2.81)	0.8
COVID-19	genus.LachnospiraceaeNK4A136group.id.11319.summary.txt.gz	MR Egger	14	0.128871	0.172701	0.469907	-0.209623	0.467365	1.13754	0.81089	1.59578	1.14 (0.81- 1.60)	0.47
COVID-19	genus.LachnospiraceaeNK4A136group.id.11319.summary.txt.gz	Weighted median	14	-0.0481371	0.123986	0.697835	-0.29115	0.194876	0.953003	0.747403	1.21516	0.95 (0.75- 1.22)	0.7
COVID-19	genus.LachnospiraceaeNK4A136group.id.11319.summary.txt.gz	Inverse variance weighted	14	0.000840544	0.0868132	0.992275	-0.169313	0.170994	1.00084	0.844244	1.18648	1.00 (0.84- 1.19)	0.99
COVID-19	genus.LachnospiraceaeNK4A136group.id.11319.summary.txt.gz	Simple mode	14	-0.0825467	0.213781	0.705647	-0.501557	0.336463	0.920768	0.605587	1.39999	0.92 (0.61- 1.40)	0.71
COVID-19	genus.LachnospiraceaeNK4A136group.id.11319.summary.txt.gz	Weighted mode	14	-0.170803	0.222557	0.456523	-0.607015	0.265409	0.842988	0.544975	1.30396	0.84 (0.54- 1.30)	0.46
COVID-19	genus.LachnospiraceaeUCG001.id.11321.summary.txt.gz	MR Egger	13	0.313876	0.392164	0.440441	-0.454765	1.08252	1.36872	0.634597	2.9521	1.37 (0.63- 2.95)	0.44
COVID-19	genus.LachnospiraceaeUCG001.id.11321.summary.txt.gz	Weighted median	13	-0.0923303	0.113798	0.417163	-0.315374	0.130714	0.911804	0.729516	1.13964	0.91 (0.73- 1.14)	0.42
COVID-19	genus.LachnospiraceaeUCG001.id.11321.summary.txt.gz	Inverse variance weighted	13	-0.0520627	0.0910115	0.567292	-0.230445	0.12632	0.949269	0.79418	1.13465	0.95 (0.79- 1.13)	0.57
COVID-19	genus.LachnospiraceaeUCG001.id.11321.summary.txt.gz	Simple mode	13	-0.239966	0.197425	0.247556	-0.62692	0.146987	0.786654	0.534235	1.15834	0.79 (0.53- 1.16)	0.25
COVID-19	genus.LachnospiraceaeUCG001.id.11321.summary.txt.gz	Weighted mode	13	-0.101906	0.178033	0.577618	-0.45085	0.247038	0.903115	0.637087	1.28023	0.90 (0.64- 1.28)	0.58
COVID-19	genus.LachnospiraceaeUCG004.id.11324.summary.txt.gz	MR Egger	12	0.351407	0.393998	0.393401	-0.42083	1.12364	1.42107	0.656502	3.07604	1.42 (0.66- 3.08)	0.39
COVID-19	genus.LachnospiraceaeUCG004.id.11324.summary.txt.gz	Weighted median	12	0.0129232	0.13786	0.925315	-0.257283	0.283129	1.01301	0.77315	1.32728	1.01 (0.77- 1.33)	0.93
COVID-19	genus.LachnospiraceaeUCG004.id.11324.summary.txt.gz	Inverse variance weighted	12	-0.00397937	0.102978	0.969175	-0.205816	0.197857	0.996029	0.813983	1.21879	1.00 (0.81- 1.22)	0.97
COVID-19	genus.LachnospiraceaeUCG004.id.11324.summary.txt.gz	Simple mode	12	0.041599	0.233436	0.861803	-0.415936	0.499134	1.04248	0.659722	1.64729	1.04 (0.66- 1.65)	0.86
COVID-19	genus.LachnospiraceaeUCG004.id.11324.summary.txt.gz	Weighted mode	12	0.041599	0.217211	0.851612	-0.384134	0.467332	1.04248	0.68104	1.59573	1.04 (0.68- 1.60)	0.85
COVID-19	genus.LachnospiraceaeUCG008.id.11328.summary.txt.gz	MR Egger	11	0.331747	0.542873	0.556254	-0.732285	1.39578	1.3934	0.480809	4.03812	1.39 (0.48- 4.04)	0.56
COVID-19	genus.LachnospiraceaeUCG008.id.11328.summary.txt.gz	Weighted median	11	-0.0315475	0.113835	0.781678	-0.254665	0.19157	0.968945	0.775176	1.21115	0.97 (0.78- 1.21)	0.78
COVID-19	genus.LachnospiraceaeUCG008.id.11328.summary.txt.gz	Inverse variance weighted	11	0.0686375	0.0949246	0.469635	-0.117415	0.25469	1.07105	0.889216	1.29006	1.07 (0.89- 1.29)	0.47
COVID-19	genus.LachnospiraceaeUCG008.id.11328.summary.txt.gz	Simple mode	11	-0.0945877	0.209289	0.660951	-0.504794	0.315619	0.909748	0.60363	1.37111	0.91 (0.60- 1.37)	0.66
COVID-19	genus.LachnospiraceaeUCG008.id.11328.summary.txt.gz	Weighted mode	11	-0.0690631	0.198438	0.73503	-0.458002	0.319876	0.933268	0.632546	1.37696	0.93 (0.63- 1.38)	0.74
COVID-19	genus.LachnospiraceaeUCG010.id.11330.summary.txt.gz	MR Egger	9	0.198543	0.262323	0.473831	-0.31561	0.712695	1.21962	0.729344	2.03948	1.22 (0.73- 2.04)	0.47
COVID-19	genus.LachnospiraceaeUCG010.id.11330.summary.txt.gz	Weighted median	9	0.265242	0.146345	0.0699184	-0.0215949	0.552079	1.30375	0.978637	1.73686	1.30 (0.98- 1.74)	0.07
COVID-19	genus.LachnospiraceaeUCG010.id.11330.summary.txt.gz	Inverse variance weighted	9	0.131444	0.104278	0.207482	-0.07294	0.335828	1.14047	0.929657	1.3991	1.14 (0.93- 1.40)	0.21
COVID-19	genus.LachnospiraceaeUCG010.id.11330.summary.txt.gz	Simple mode	9	0.318815	0.222009	0.188914	-0.116322	0.753952	1.3755	0.890189	2.12538	1.38 (0.89- 2.13)	0.19
COVID-19	genus.LachnospiraceaeUCG010.id.11330.summary.txt.gz	Weighted mode	9	0.303114	0.19268	0.15433	-0.0745389	0.680767	1.35407	0.928171	1.97539	1.35 (0.93- 1.98)	0.15
COVID-19	genus.Lactobacillus.id.1837.summary.txt.gz	MR Egger	9	-0.347235	0.360456	0.367476	-1.05373	0.359259	0.706639	0.348635	1.43227	0.71 (0.35- 1.43)	0.37
COVID-19	genus.Lactobacillus.id.1837.summary.txt.gz	Weighted median	9	-0.0707549	0.118531	0.550554	-0.303077	0.161567	0.93169	0.738542	1.17535	0.93 (0.74- 1.18)	0.55
COVID-19	genus.Lactobacillus.id.1837.summary.txt.gz	Inverse variance weighted	9	-0.0489645	0.10646	0.645564	-0.257626	0.159697	0.952215	0.772884	1.17316	0.95 (0.77- 1.17)	0.65
COVID-19	genus.Lactobacillus.id.1837.summary.txt.gz	Simple mode	9	-0.152071	0.220278	0.509496	-0.583816	0.279673	0.858927	0.557766	1.3227	0.86 (0.56- 1.32)	0.51
COVID-19	genus.Lactobacillus.id.1837.summary.txt.gz	Weighted mode	9	-0.0933463	0.183375	0.624459	-0.452761	0.266068	0.910878	0.63587	1.30482	0.91 (0.64- 1.30)	0.62
COVID-19	genus.Lactococcus.id.1851.summary.txt.gz	MR Egger	9	-0.152156	0.320664	0.649587	-0.780658	0.476346	0.858854	0.458104	1.61018	0.86 (0.46- 1.61)	0.65
COVID-19	genus.Lactococcus.id.1851.summary.txt.gz	Weighted median	9	0.00390915	0.0899688	0.965343	-0.17243	0.180248	1.00392	0.841617	1.19751	1.00 (0.84- 1.20)	0.97
COVID-19	genus.Lactococcus.id.1851.summary.txt.gz	Inverse variance weighted	9	0.104555	0.0743233	0.159499	-0.0411187	0.250229	1.11022	0.959715	1.28432	1.11 (0.96- 1.28)	0.16
COVID-19	genus.Lactococcus.id.1851.summary.txt.gz	Simple mode	9	-0.0187492	0.140751	0.897319	-0.294621	0.257123	0.981425	0.744814	1.2932	0.98 (0.74- 1.29)	0.9
COVID-19	genus.Lactococcus.id.1851.summary.txt.gz	Weighted mode	9	-0.0245456	0.121606	0.845075	-0.262893	0.213802	0.975753	0.768824	1.23838	0.98 (0.77- 1.24)	0.85
COVID-19	genus.Marvinbryantia.id.2005.summary.txt.gz	MR Egger	10	0.264835	0.391423	0.517744	-0.502355	1.03202	1.30322	0.605104	2.80674	1.30 (0.61- 2.81)	0.52
COVID-19	genus.Marvinbryantia.id.2005.summary.txt.gz	Weighted median	10	0.0363183	0.132059	0.783305	-0.222518	0.295154	1.03699	0.800501	1.34333	1.04 (0.80- 1.34)	0.78
COVID-19	genus.Marvinbryantia.id.2005.summary.txt.gz	Inverse variance weighted	10	0.0505163	0.100675	0.615824	-0.146806	0.247839	1.05181	0.863462	1.28125	1.05 (0.86- 1.28)	0.62
COVID-19	genus.Marvinbryantia.id.2005.summary.txt.gz	Simple mode	10	-0.00753289	0.226501	0.974195	-0.451474	0.436408	0.992495	0.636689	1.54714	0.99 (0.64- 1.55)	0.97
COVID-19	genus.Marvinbryantia.id.2005.summary.txt.gz	Weighted mode	10	0.00908384	0.213169	0.96694	-0.408728	0.426896	1.00913	0.664495	1.53249	1.01 (0.66- 1.53)	0.97
COVID-19	genus.Methanobrevibacter.id.123.summary.txt.gz	MR Egger	6	-0.0996255	0.31918	0.770536	-0.725218	0.525967	0.905176	0.484219	1.69209	0.91 (0.48- 1.69)	0.77
COVID-19	genus.Methanobrevibacter.id.123.summary.txt.gz	Weighted median	6	-0.0799625	0.0889646	0.368753	-0.254333	0.0944082	0.923151	0.775433	1.09901	0.92 (0.78- 1.10)	0.37
COVID-19	genus.Methanobrevibacter.id.123.summary.txt.gz	Inverse variance weighted	6	-0.0817595	0.0781194	0.295285	-0.234874	0.0713545	0.921494	0.790671	1.07396	0.92 (0.79- 1.07)	0.3
COVID-19	genus.Methanobrevibacter.id.123.summary.txt.gz	Simple mode	6	-0.0849715	0.1262	0.530614	-0.332324	0.162381	0.918538	0.717255	1.17631	0.92 (0.72- 1.18)	0.53
COVID-19	genus.Methanobrevibacter.id.123.summary.txt.gz	Weighted mode	6	-0.078339	0.115331	0.527141	-0.304388	0.14771	0.924651	0.737575	1.15918	0.92 (0.74- 1.16)	0.53
COVID-19	genus.Odoribacter.id.952.summary.txt.gz	MR Egger	6	0.154536	0.898915	0.871852	-1.60734	1.91641	1.16712	0.200421	6.79651	1.17 (0.20- 6.80)	0.87
COVID-19	genus.Odoribacter.id.952.summary.txt.gz	Weighted median	6	-0.191405	0.221496	0.387507	-0.625538	0.242727	0.825798	0.534974	1.27472	0.83 (0.53- 1.27)	0.39
COVID-19	genus.Odoribacter.id.952.summary.txt.gz	Inverse variance weighted	6	-0.285574	0.26339	0.278266	-0.801818	0.230671	0.751583	0.448513	1.25944	0.75 (0.45- 1.26)	0.28
COVID-19	genus.Odoribacter.id.952.summary.txt.gz	Simple mode	6	-0.261253	0.295171	0.416636	-0.83979	0.317283	0.770086	0.431801	1.37339	0.77 (0.43- 1.37)	0.42
COVID-19	genus.Odoribacter.id.952.summary.txt.gz	Weighted mode	6	-0.202068	0.251682	0.458498	-0.695364	0.291229	0.81704	0.498893	1.33807	0.82 (0.50- 1.34)	0.46
COVID-19	genus.Olsenella.id.822.summary.txt.gz	MR Egger	11	-0.282519	0.202523	0.196484	-0.679465	0.114427	0.753883	0.506888	1.12123	0.75 (0.51- 1.12)	0.2
COVID-19	genus.Olsenella.id.822.summary.txt.gz	Weighted median	11	-0.0440125	0.077323	0.569218	-0.195566	0.107541	0.956942	0.822369	1.11354	0.96 (0.82- 1.11)	0.57
COVID-19	genus.Olsenella.id.822.summary.txt.gz	Inverse variance weighted	11	-0.0664083	0.0564318	0.23928	-0.177015	0.044198	0.935749	0.837768	1.04519	0.94 (0.84- 1.05)	0.24
COVID-19	genus.Olsenella.id.822.summary.txt.gz	Simple mode	11	0.0111839	0.133009	0.93465	-0.249514	0.271882	1.01125	0.779179	1.31243	1.01 (0.78- 1.31)	0.93
COVID-19	genus.Olsenella.id.822.summary.txt.gz	Weighted mode	11	0.0177481	0.136869	0.899397	-0.250516	0.286012	1.01791	0.778399	1.33111	1.02 (0.78- 1.33)	0.9
COVID-19	genus.Oscillibacter.id.2063.summary.txt.gz	MR Egger	13	-0.416151	0.343629	0.251253	-1.08966	0.257361	0.65958	0.33633	1.29351	0.66 (0.34- 1.29)	0.25
COVID-19	genus.Oscillibacter.id.2063.summary.txt.gz	Weighted median	13	0.0300187	0.105039	0.775042	-0.175858	0.235895	1.03047	0.838737	1.26604	1.03 (0.84- 1.27)	0.78
COVID-19	genus.Oscillibacter.id.2063.summary.txt.gz	Inverse variance weighted	13	0.0664689	0.0791361	0.400946	-0.0886378	0.221576	1.06873	0.915177	1.24804	1.07 (0.92- 1.25)	0.4
COVID-19	genus.Oscillibacter.id.2063.summary.txt.gz	Simple mode	13	0.0480844	0.164226	0.774681	-0.273798	0.369967	1.04926	0.760486	1.44769	1.05 (0.76- 1.45)	0.77
COVID-19	genus.Oscillibacter.id.2063.summary.txt.gz	Weighted mode	13	0.0480844	0.171286	0.783702	-0.287635	0.383804	1.04926	0.750035	1.46786	1.05 (0.75- 1.47)	0.78
COVID-19	genus.Oscillospira.id.2064.summary.txt.gz	MR Egger	8	-0.130297	0.480168	0.79521	-1.07143	0.810831	0.877834	0.34252	2.24978	0.88 (0.34- 2.25)	0.8
COVID-19	genus.Oscillospira.id.2064.summary.txt.gz	Weighted median	8	-0.0908074	0.142112	0.522832	-0.369347	0.187732	0.913194	0.691186	1.20651	0.91 (0.69- 1.21)	0.52
COVID-19	genus.Oscillospira.id.2064.summary.txt.gz	Inverse variance weighted	8	-0.0199004	0.11348	0.860793	-0.242321	0.20252	0.980296	0.784804	1.22448	0.98 (0.78- 1.22)	0.86
COVID-19	genus.Oscillospira.id.2064.summary.txt.gz	Simple mode	8	-0.100043	0.202135	0.635804	-0.496227	0.296142	0.904799	0.608824	1.34466	0.90 (0.61- 1.34)	0.64
COVID-19	genus.Oscillospira.id.2064.summary.txt.gz	Weighted mode	8	-0.101992	0.189376	0.606879	-0.473169	0.269185	0.903037	0.623025	1.3089	0.90 (0.62- 1.31)	0.61
COVID-19	genus.Oxalobacter.id.2978.summary.txt.gz	MR Egger	11	-0.166254	0.344787	0.641179	-0.842035	0.509528	0.846832	0.430833	1.66451	0.85 (0.43- 1.66)	0.64
COVID-19	genus.Oxalobacter.id.2978.summary.txt.gz	Weighted median	11	-0.0626651	0.0872322	0.472528	-0.23364	0.10831	0.939258	0.791647	1.11439	0.94 (0.79- 1.11)	0.47
COVID-19	genus.Oxalobacter.id.2978.summary.txt.gz	Inverse variance weighted	11	-0.0179055	0.0701308	0.79848	-0.155362	0.119551	0.982254	0.856105	1.12699	0.98 (0.86- 1.13)	0.8
COVID-19	genus.Oxalobacter.id.2978.summary.txt.gz	Simple mode	11	-0.198811	0.172463	0.275815	-0.536839	0.139217	0.819705	0.584593	1.14937	0.82 (0.58- 1.15)	0.28
COVID-19	genus.Oxalobacter.id.2978.summary.txt.gz	Weighted mode	11	-0.190477	0.172794	0.296139	-0.529154	0.1482	0.826565	0.589103	1.15974	0.83 (0.59- 1.16)	0.3
COVID-19	genus.Parabacteroides.id.954.summary.txt.gz	MR Egger	5	-0.827067	1.62946	0.646717	-4.02081	2.36667	0.43733	0.0179385	10.6619	0.44 (0.02- 10.66)	0.65
COVID-19	genus.Parabacteroides.id.954.summary.txt.gz	Weighted median	5	0.363031	0.237004	0.125583	-0.101496	0.827558	1.43768	0.903485	2.28773	1.44 (0.90- 2.29)	0.13
COVID-19	genus.Parabacteroides.id.954.summary.txt.gz	Inverse variance weighted	5	0.127823	0.240892	0.595681	-0.344326	0.599972	1.13635	0.708698	1.82207	1.14 (0.71- 1.82)	0.6
COVID-19	genus.Parabacteroides.id.954.summary.txt.gz	Simple mode	5	0.459082	0.291608	0.190531	-0.11247	1.03063	1.58262	0.893625	2.80284	1.58 (0.89- 2.80)	0.19
COVID-19	genus.Parabacteroides.id.954.summary.txt.gz	Weighted mode	5	0.459082	0.27668	0.172403	-0.0832107	1.00138	1.58262	0.920157	2.72202	1.58 (0.92- 2.72)	0.17
COVID-19	genus.Paraprevotella.id.962.summary.txt.gz	MR Egger	13	-0.339612	0.225372	0.160005	-0.781341	0.102117	0.712046	0.457792	1.10751	0.71 (0.46- 1.11)	0.16
COVID-19	genus.Paraprevotella.id.962.summary.txt.gz	Weighted median	13	-0.0694709	0.0874155	0.426776	-0.240805	0.101863	0.932887	0.785995	1.10723	0.93 (0.79- 1.11)	0.43
COVID-19	genus.Paraprevotella.id.962.summary.txt.gz	Inverse variance weighted	13	-0.0142247	0.066501	0.830623	-0.144567	0.116117	0.985876	0.865397	1.12313	0.99 (0.87- 1.12)	0.83
COVID-19	genus.Paraprevotella.id.962.summary.txt.gz	Simple mode	13	-0.115415	0.149814	0.455971	-0.409051	0.178221	0.890996	0.66428	1.19509	0.89 (0.66- 1.20)	0.46
COVID-19	genus.Paraprevotella.id.962.summary.txt.gz	Weighted mode	13	-0.108133	0.130699	0.424191	-0.364304	0.148038	0.897508	0.69468	1.15956	0.90 (0.69- 1.16)	0.42
COVID-19	genus.Parasutterella.id.2892.summary.txt.gz	MR Egger	14	-0.192296	0.252668	0.461314	-0.687525	0.302933	0.825063	0.502819	1.35382	0.83 (0.50- 1.35)	0.46
COVID-19	genus.Parasutterella.id.2892.summary.txt.gz	Weighted median	14	0.028388	0.11262	0.800988	-0.192347	0.249123	1.02879	0.82502	1.2829	1.03 (0.83- 1.28)	0.8
COVID-19	genus.Parasutterella.id.2892.summary.txt.gz	Inverse variance weighted	14	-0.0666608	0.0810721	0.41094	-0.225562	0.0922405	0.935512	0.798067	1.09663	0.94 (0.80- 1.10)	0.41
COVID-19	genus.Parasutterella.id.2892.summary.txt.gz	Simple mode	14	0.117142	0.184332	0.536132	-0.244149	0.478434	1.12428	0.783371	1.61355	1.12 (0.78- 1.61)	0.54
COVID-19	genus.Parasutterella.id.2892.summary.txt.gz	Weighted mode	14	0.0821583	0.183136	0.661094	-0.276789	0.441105	1.08563	0.758215	1.55442	1.09 (0.76- 1.55)	0.66
COVID-19	genus.Peptococcus.id.2037.summary.txt.gz	MR Egger	12	0.118133	0.300327	0.702319	-0.470508	0.706773	1.12539	0.624685	2.02744	1.13 (0.62- 2.03)	0.7
COVID-19	genus.Peptococcus.id.2037.summary.txt.gz	Weighted median	12	0.0495101	0.0913197	0.587706	-0.129476	0.228497	1.05076	0.878555	1.25671	1.05 (0.88- 1.26)	0.59
COVID-19	genus.Peptococcus.id.2037.summary.txt.gz	Inverse variance weighted	12	0.039981	0.071785	0.577558	-0.100718	0.18068	1.04079	0.904188	1.19803	1.04 (0.90- 1.20)	0.58
COVID-19	genus.Peptococcus.id.2037.summary.txt.gz	Simple mode	12	-0.0015644	0.170663	0.99285	-0.336065	0.332936	0.998437	0.714577	1.39506	1.00 (0.71- 1.40)	0.99
COVID-19	genus.Peptococcus.id.2037.summary.txt.gz	Weighted mode	12	0.0503629	0.158688	0.756905	-0.260665	0.361391	1.05165	0.770539	1.43532	1.05 (0.77- 1.44)	0.76
COVID-19	genus.Phascolarctobacterium.id.2168.summary.txt.gz	MR Egger	10	0.32493	0.591198	0.597589	-0.833818	1.48368	1.38393	0.434388	4.40913	1.38 (0.43- 4.41)	0.6
COVID-19	genus.Phascolarctobacterium.id.2168.summary.txt.gz	Weighted median	10	-0.0172404	0.154251	0.911007	-0.319572	0.285091	0.982907	0.72646	1.32988	0.98 (0.73- 1.33)	0.91
COVID-19	genus.Phascolarctobacterium.id.2168.summary.txt.gz	Inverse variance weighted	10	0.0554802	0.124491	0.655847	-0.188523	0.299483	1.05705	0.828181	1.34916	1.06 (0.83- 1.35)	0.66
COVID-19	genus.Phascolarctobacterium.id.2168.summary.txt.gz	Simple mode	10	-0.228157	0.334387	0.512216	-0.883555	0.427241	0.795999	0.413311	1.53302	0.80 (0.41- 1.53)	0.51
COVID-19	genus.Phascolarctobacterium.id.2168.summary.txt.gz	Weighted mode	10	-0.251138	0.294507	0.41592	-0.828372	0.326096	0.777915	0.43676	1.38555	0.78 (0.44- 1.39)	0.42
COVID-19	genus.Prevotella7.id.11182.summary.txt.gz	MR Egger	11	-0.284881	0.330884	0.411604	-0.933415	0.363652	0.752103	0.393209	1.43857	0.75 (0.39- 1.44)	0.41
COVID-19	genus.Prevotella7.id.11182.summary.txt.gz	Weighted median	11	0.0142816	0.0738848	0.846728	-0.130533	0.159096	1.01438	0.877628	1.17245	1.01 (0.88- 1.17)	0.85
COVID-19	genus.Prevotella7.id.11182.summary.txt.gz	Inverse variance weighted	11	0.00843411	0.0548874	0.877876	-0.0991452	0.116013	1.00847	0.905611	1.12301	1.01 (0.91- 1.12)	0.88
COVID-19	genus.Prevotella7.id.11182.summary.txt.gz	Simple mode	11	0.0692249	0.124642	0.590835	-0.175073	0.313523	1.07168	0.839395	1.36824	1.07 (0.84- 1.37)	0.59
COVID-19	genus.Prevotella7.id.11182.summary.txt.gz	Weighted mode	11	0.0558942	0.115376	0.638502	-0.170244	0.282032	1.05749	0.843459	1.32582	1.06 (0.84- 1.33)	0.64
COVID-19	genus.Prevotella9.id.11183.summary.txt.gz	MR Egger	14	0.0833273	0.303226	0.788142	-0.510996	0.67765	1.0869	0.599898	1.96924	1.09 (0.60- 1.97)	0.79
COVID-19	genus.Prevotella9.id.11183.summary.txt.gz	Weighted median	14	0.182407	0.118929	0.12509	-0.050693	0.415508	1.2001	0.95057	1.51514	1.20 (0.95- 1.52)	0.13
COVID-19	genus.Prevotella9.id.11183.summary.txt.gz	Inverse variance weighted	14	0.152669	0.0924133	0.098529	-0.0284608	0.3338	1.16494	0.97194	1.39626	1.16 (0.97- 1.40)	0.1
COVID-19	genus.Prevotella9.id.11183.summary.txt.gz	Simple mode	14	0.332994	0.223627	0.160327	-0.105315	0.771303	1.39514	0.900041	2.16258	1.40 (0.90- 2.16)	0.16
COVID-19	genus.Prevotella9.id.11183.summary.txt.gz	Weighted mode	14	0.328687	0.231755	0.179643	-0.125553	0.782927	1.38914	0.882009	2.18787	1.39 (0.88- 2.19)	0.18
COVID-19	genus.RikenellaceaeRC9gutgroup.id.11191.summary.txt.gz	MR Egger	11	0.000156474	0.341302	0.999644	-0.668795	0.669108	1.00016	0.512326	1.95249	1.00 (0.51- 1.95)	1
COVID-19	genus.RikenellaceaeRC9gutgroup.id.11191.summary.txt.gz	Weighted median	11	0.0741797	0.0724934	0.306184	-0.0679074	0.216267	1.077	0.934347	1.24143	1.08 (0.93- 1.24)	0.31
COVID-19	genus.RikenellaceaeRC9gutgroup.id.11191.summary.txt.gz	Inverse variance weighted	11	0.103504	0.0547111	0.0585146	-0.00373007	0.210738	1.10905	0.996277	1.23459	1.11 (1.00- 1.23)	0.06
COVID-19	genus.RikenellaceaeRC9gutgroup.id.11191.summary.txt.gz	Simple mode	11	0.0455386	0.114116	0.698242	-0.17813	0.269207	1.04659	0.836834	1.30893	1.05 (0.84- 1.31)	0.7
COVID-19	genus.RikenellaceaeRC9gutgroup.id.11191.summary.txt.gz	Weighted mode	11	0.0257346	0.118027	0.831783	-0.205598	0.257067	1.02607	0.81416	1.29313	1.03 (0.81- 1.29)	0.83
COVID-19	genus.Romboutsia.id.11347.summary.txt.gz	MR Egger	13	-0.384336	0.210617	0.095281	-0.797145	0.0284734	0.680903	0.450613	1.02888	0.68 (0.45- 1.03)	0.1
COVID-19	genus.Romboutsia.id.11347.summary.txt.gz	Weighted median	13	-0.119861	0.122364	0.327309	-0.359694	0.119972	0.887044	0.69789	1.12746	0.89 (0.70- 1.13)	0.33
COVID-19	genus.Romboutsia.id.11347.summary.txt.gz	Inverse variance weighted	13	-0.00390519	0.092551	0.966343	-0.185305	0.177495	0.996102	0.830851	1.19422	1.00 (0.83- 1.19)	0.97
COVID-19	genus.Romboutsia.id.11347.summary.txt.gz	Simple mode	13	-0.128707	0.155132	0.422927	-0.432765	0.175351	0.879231	0.648713	1.19166	0.88 (0.65- 1.19)	0.42
COVID-19	genus.Romboutsia.id.11347.summary.txt.gz	Weighted mode	13	-0.149529	0.141	0.309801	-0.42589	0.126832	0.861113	0.653188	1.13523	0.86 (0.65- 1.14)	0.31
COVID-19	genus.Roseburia.id.2012.summary.txt.gz	MR Egger	13	0.467569	0.396573	0.263262	-0.309714	1.24485	1.59611	0.733657	3.47242	1.60 (0.73- 3.47)	0.26
COVID-19	genus.Roseburia.id.2012.summary.txt.gz	Weighted median	13	-0.0703568	0.160299	0.660727	-0.384543	0.24383	0.932061	0.680762	1.27613	0.93 (0.68- 1.28)	0.66
COVID-19	genus.Roseburia.id.2012.summary.txt.gz	Inverse variance weighted	13	-0.0297882	0.140869	0.832528	-0.305892	0.246315	0.970651	0.736466	1.2793	0.97 (0.74- 1.28)	0.83
COVID-19	genus.Roseburia.id.2012.summary.txt.gz	Simple mode	13	-0.0250418	0.24193	0.919269	-0.499224	0.44914	0.975269	0.607002	1.56696	0.98 (0.61- 1.57)	0.92
COVID-19	genus.Roseburia.id.2012.summary.txt.gz	Weighted mode	13	-0.017804	0.233477	0.940472	-0.475419	0.439811	0.982354	0.621625	1.55241	0.98 (0.62- 1.55)	0.94
COVID-19	genus.Ruminiclostridium5.id.11355.summary.txt.gz	MR Egger	11	-1.13977	0.562667	0.0734474	-2.2426	-0.0369455	0.319892	0.106182	0.963729	0.32 (0.11- 0.96)	0.07
COVID-19	genus.Ruminiclostridium5.id.11355.summary.txt.gz	Weighted median	11	0.104573	0.182703	0.567074	-0.253525	0.462671	1.11024	0.776061	1.58831	1.11 (0.78- 1.59)	0.57
COVID-19	genus.Ruminiclostridium5.id.11355.summary.txt.gz	Inverse variance weighted	11	0.122468	0.166205	0.461214	-0.203294	0.44823	1.13028	0.816039	1.56554	1.13 (0.82- 1.57)	0.46
COVID-19	genus.Ruminiclostridium5.id.11355.summary.txt.gz	Simple mode	11	0.461235	0.364559	0.23449	-0.253301	1.17577	1.58603	0.776234	3.24064	1.59 (0.78- 3.24)	0.23
COVID-19	genus.Ruminiclostridium5.id.11355.summary.txt.gz	Weighted mode	11	0.400291	0.362055	0.294785	-0.309336	1.10992	1.49226	0.733934	3.03411	1.49 (0.73- 3.03)	0.29
COVID-19	genus.Ruminiclostridium6.id.11356.summary.txt.gz	MR Egger	15	0.245564	0.261258	0.364391	-0.266502	0.75763	1.27834	0.766055	2.13322	1.28 (0.77- 2.13)	0.36
COVID-19	genus.Ruminiclostridium6.id.11356.summary.txt.gz	Weighted median	15	-0.0524506	0.1149	0.648039	-0.277655	0.172754	0.948901	0.757558	1.18857	0.95 (0.76- 1.19)	0.65
COVID-19	genus.Ruminiclostridium6.id.11356.summary.txt.gz	Inverse variance weighted	15	-0.10559	0.106402	0.321017	-0.314138	0.102958	0.899793	0.730418	1.10844	0.90 (0.73- 1.11)	0.32
COVID-19	genus.Ruminiclostridium6.id.11356.summary.txt.gz	Simple mode	15	-0.0364413	0.168741	0.832133	-0.367173	0.29429	0.964215	0.69269	1.34217	0.96 (0.69- 1.34)	0.83
COVID-19	genus.Ruminiclostridium6.id.11356.summary.txt.gz	Weighted mode	15	-0.0414309	0.177105	0.818422	-0.388557	0.305695	0.959416	0.678035	1.35757	0.96 (0.68- 1.36)	0.82
COVID-19	genus.Ruminiclostridium9.id.11357.summary.txt.gz	MR Egger	9	-0.650719	0.533756	0.262276	-1.69688	0.395441	0.52167	0.183254	1.48504	0.52 (0.18- 1.49)	0.26
COVID-19	genus.Ruminiclostridium9.id.11357.summary.txt.gz	Weighted median	9	-0.0533328	0.170897	0.754983	-0.388292	0.281626	0.948064	0.678214	1.32528	0.95 (0.68- 1.33)	0.75
COVID-19	genus.Ruminiclostridium9.id.11357.summary.txt.gz	Inverse variance weighted	9	-0.106273	0.128464	0.40809	-0.358062	0.145516	0.899179	0.69903	1.15664	0.90 (0.70- 1.16)	0.41
COVID-19	genus.Ruminiclostridium9.id.11357.summary.txt.gz	Simple mode	9	0.0712889	0.284687	0.80858	-0.486699	0.629276	1.07389	0.614652	1.87625	1.07 (0.61- 1.88)	0.81
COVID-19	genus.Ruminiclostridium9.id.11357.summary.txt.gz	Weighted mode	9	0.0390293	0.274272	0.89036	-0.498544	0.576602	1.0398	0.607415	1.77998	1.04 (0.61- 1.78)	0.89
COVID-19	genus.RuminococcaceaeNK4A214group.id.11358.summary.txt.gz	MR Egger	13	-0.00659946	0.35557	0.985524	-0.703517	0.690319	0.993422	0.494842	1.99435	0.99 (0.49- 1.99)	0.99
COVID-19	genus.RuminococcaceaeNK4A214group.id.11358.summary.txt.gz	Weighted median	13	-0.0179421	0.135313	0.894512	-0.283156	0.247272	0.982218	0.753402	1.28053	0.98 (0.75- 1.28)	0.89
COVID-19	genus.RuminococcaceaeNK4A214group.id.11358.summary.txt.gz	Inverse variance weighted	13	0.0365369	0.1006	0.716462	-0.160639	0.233712	1.03721	0.8516	1.26328	1.04 (0.85- 1.26)	0.72
COVID-19	genus.RuminococcaceaeNK4A214group.id.11358.summary.txt.gz	Simple mode	13	-0.119739	0.25215	0.643405	-0.613953	0.374476	0.887152	0.541207	1.45423	0.89 (0.54- 1.45)	0.64
COVID-19	genus.RuminococcaceaeNK4A214group.id.11358.summary.txt.gz	Weighted mode	13	-0.124765	0.232861	0.601892	-0.581173	0.331643	0.882704	0.559242	1.39325	0.88 (0.56- 1.39)	0.6
COVID-19	genus.RuminococcaceaeUCG002.id.11360.summary.txt.gz	MR Egger	20	0.36265	0.263307	0.18531	-0.153432	0.878731	1.43713	0.857759	2.40784	1.44 (0.86- 2.41)	0.19
COVID-19	genus.RuminococcaceaeUCG002.id.11360.summary.txt.gz	Weighted median	20	0.0723537	0.117453	0.537878	-0.157853	0.302561	1.07504	0.853975	1.35332	1.08 (0.85- 1.35)	0.54
COVID-19	genus.RuminococcaceaeUCG002.id.11360.summary.txt.gz	Inverse variance weighted	20	0.0400722	0.0822326	0.626044	-0.121104	0.201248	1.04089	0.885942	1.22293	1.04 (0.89- 1.22)	0.63
COVID-19	genus.RuminococcaceaeUCG002.id.11360.summary.txt.gz	Simple mode	20	0.0781132	0.219206	0.725508	-0.351531	0.507757	1.08125	0.70361	1.66156	1.08 (0.70- 1.66)	0.73
COVID-19	genus.RuminococcaceaeUCG002.id.11360.summary.txt.gz	Weighted mode	20	0.031556	0.166347	0.851556	-0.294484	0.357596	1.03206	0.744916	1.42989	1.03 (0.74- 1.43)	0.85
COVID-19	genus.RuminococcaceaeUCG003.id.11361.summary.txt.gz	MR Egger	12	-0.160913	0.415947	0.706965	-0.976169	0.654343	0.851366	0.376752	1.92388	0.85 (0.38- 1.92)	0.71
COVID-19	genus.RuminococcaceaeUCG003.id.11361.summary.txt.gz	Weighted median	12	0.00533892	0.130693	0.967415	-0.25082	0.261498	1.00535	0.778163	1.29887	1.01 (0.78- 1.30)	0.97
COVID-19	genus.RuminococcaceaeUCG003.id.11361.summary.txt.gz	Inverse variance weighted	12	-0.0794714	0.135495	0.557521	-0.345041	0.186098	0.923604	0.708191	1.20454	0.92 (0.71- 1.20)	0.56
COVID-19	genus.RuminococcaceaeUCG003.id.11361.summary.txt.gz	Simple mode	12	0.184069	0.223538	0.427753	-0.254065	0.622202	1.2021	0.775641	1.86303	1.20 (0.78- 1.86)	0.43
COVID-19	genus.RuminococcaceaeUCG003.id.11361.summary.txt.gz	Weighted mode	12	0.00133705	0.166412	0.993733	-0.324831	0.327505	1.00134	0.722649	1.3875	1.00 (0.72- 1.39)	0.99
COVID-19	genus.RuminococcaceaeUCG004.id.11362.summary.txt.gz	MR Egger	10	0.167493	0.554395	0.770267	-0.919122	1.25411	1.18234	0.398869	3.50471	1.18 (0.40- 3.50)	0.77
COVID-19	genus.RuminococcaceaeUCG004.id.11362.summary.txt.gz	Weighted median	10	0.0285557	0.1205	0.812675	-0.207624	0.264735	1.02897	0.812512	1.30309	1.03 (0.81- 1.30)	0.81
COVID-19	genus.RuminococcaceaeUCG004.id.11362.summary.txt.gz	Inverse variance weighted	10	0.0488861	0.0921884	0.595915	-0.131803	0.229575	1.0501	0.876514	1.25807	1.05 (0.88- 1.26)	0.6
COVID-19	genus.RuminococcaceaeUCG004.id.11362.summary.txt.gz	Simple mode	10	0.0333849	0.186805	0.86212	-0.332753	0.399523	1.03395	0.716947	1.49111	1.03 (0.72- 1.49)	0.86
COVID-19	genus.RuminococcaceaeUCG004.id.11362.summary.txt.gz	Weighted mode	10	-0.00373693	0.210507	0.986224	-0.41633	0.408856	0.99627	0.659463	1.5051	1.00 (0.66- 1.51)	0.99
COVID-19	genus.RuminococcaceaeUCG005.id.11363.summary.txt.gz	MR Egger	14	0.0394715	0.275817	0.88858	-0.50113	0.580073	1.04026	0.605846	1.78617	1.04 (0.61- 1.79)	0.89
COVID-19	genus.RuminococcaceaeUCG005.id.11363.summary.txt.gz	Weighted median	14	0.0709551	0.128749	0.581556	-0.181392	0.323303	1.07353	0.834108	1.38168	1.07 (0.83- 1.38)	0.58
COVID-19	genus.RuminococcaceaeUCG005.id.11363.summary.txt.gz	Inverse variance weighted	14	0.0180602	0.0928455	0.84577	-0.163917	0.200037	1.01822	0.848813	1.22145	1.02 (0.85- 1.22)	0.85
COVID-19	genus.RuminococcaceaeUCG005.id.11363.summary.txt.gz	Simple mode	14	0.0354381	0.211891	0.86975	-0.379869	0.450745	1.03607	0.683951	1.56948	1.04 (0.68- 1.57)	0.87
COVID-19	genus.RuminococcaceaeUCG005.id.11363.summary.txt.gz	Weighted mode	14	0.0778047	0.179612	0.671983	-0.274235	0.429844	1.08091	0.760154	1.53702	1.08 (0.76- 1.54)	0.67
COVID-19	genus.RuminococcaceaeUCG009.id.11366.summary.txt.gz	MR Egger	12	-0.173592	0.349347	0.629997	-0.858312	0.511127	0.840639	0.423877	1.66717	0.84 (0.42- 1.67)	0.63
COVID-19	genus.RuminococcaceaeUCG009.id.11366.summary.txt.gz	Weighted median	12	0.0451046	0.103349	0.662524	-0.157459	0.247668	1.04614	0.854312	1.28103	1.05 (0.85- 1.28)	0.66
COVID-19	genus.RuminococcaceaeUCG009.id.11366.summary.txt.gz	Inverse variance weighted	12	0.0283778	0.0784338	0.717498	-0.125352	0.182108	1.02878	0.882186	1.19974	1.03 (0.88- 1.20)	0.72
COVID-19	genus.RuminococcaceaeUCG009.id.11366.summary.txt.gz	Simple mode	12	0.0287645	0.172739	0.870769	-0.309804	0.367333	1.02918	0.73359	1.44388	1.03 (0.73- 1.44)	0.87
COVID-19	genus.RuminococcaceaeUCG009.id.11366.summary.txt.gz	Weighted mode	12	0.044082	0.162	0.790576	-0.273437	0.361601	1.04507	0.76076	1.43563	1.05 (0.76- 1.44)	0.79
COVID-19	genus.RuminococcaceaeUCG010.id.11367.summary.txt.gz	MR Egger	6	-0.162272	0.411641	0.71354	-0.969088	0.644543	0.85021	0.379429	1.90512	0.85 (0.38- 1.91)	0.71
COVID-19	genus.RuminococcaceaeUCG010.id.11367.summary.txt.gz	Weighted median	6	-0.170563	0.174053	0.327109	-0.511706	0.17058	0.84319	0.599472	1.18599	0.84 (0.60- 1.19)	0.33
COVID-19	genus.RuminococcaceaeUCG010.id.11367.summary.txt.gz	Inverse variance weighted	6	-0.141536	0.133151	0.287793	-0.402513	0.11944	0.868024	0.668638	1.12687	0.87 (0.67- 1.13)	0.29
COVID-19	genus.RuminococcaceaeUCG010.id.11367.summary.txt.gz	Simple mode	6	-0.200244	0.236803	0.436353	-0.664378	0.263889	0.818531	0.514594	1.30198	0.82 (0.51- 1.30)	0.44
COVID-19	genus.RuminococcaceaeUCG010.id.11367.summary.txt.gz	Weighted mode	6	-0.183363	0.218869	0.440353	-0.612346	0.245619	0.832466	0.542078	1.27841	0.83 (0.54- 1.28)	0.44
COVID-19	genus.RuminococcaceaeUCG011.id.11368.summary.txt.gz	MR Egger	8	-0.18685	0.358416	0.620817	-0.889346	0.515645	0.829568	0.410925	1.67472	0.83 (0.41- 1.67)	0.62
COVID-19	genus.RuminococcaceaeUCG011.id.11368.summary.txt.gz	Weighted median	8	-0.120847	0.0842175	0.151306	-0.285913	0.0442198	0.88617	0.751328	1.04521	0.89 (0.75- 1.05)	0.15
COVID-19	genus.RuminococcaceaeUCG011.id.11368.summary.txt.gz	Inverse variance weighted	8	-0.11572	0.0656364	0.0778938	-0.244367	0.0129278	0.890725	0.7832	1.01301	0.89 (0.78- 1.01)	0.08
COVID-19	genus.RuminococcaceaeUCG011.id.11368.summary.txt.gz	Simple mode	8	-0.241625	0.137571	0.122449	-0.511264	0.0280135	0.78535	0.599737	1.02841	0.79 (0.60- 1.03)	0.12
COVID-19	genus.RuminococcaceaeUCG011.id.11368.summary.txt.gz	Weighted mode	8	-0.217285	0.134378	0.149919	-0.480666	0.0460961	0.8047	0.618371	1.04718	0.80 (0.62- 1.05)	0.15
COVID-19	genus.RuminococcaceaeUCG013.id.11370.summary.txt.gz	MR Egger	12	0.0328166	0.290538	0.912305	-0.536638	0.602271	1.03336	0.584711	1.82626	1.03 (0.58- 1.83)	0.91
COVID-19	genus.RuminococcaceaeUCG013.id.11370.summary.txt.gz	Weighted median	12	0.00622595	0.142854	0.965237	-0.273767	0.286219	1.00625	0.760509	1.33138	1.01 (0.76- 1.33)	0.97
COVID-19	genus.RuminococcaceaeUCG013.id.11370.summary.txt.gz	Inverse variance weighted	12	0.0714105	0.101762	0.482841	-0.128043	0.270864	1.07402	0.879816	1.3111	1.07 (0.88- 1.31)	0.48
COVID-19	genus.RuminococcaceaeUCG013.id.11370.summary.txt.gz	Simple mode	12	-0.0153847	0.217375	0.944847	-0.441439	0.41067	0.984733	0.64311	1.50783	0.98 (0.64- 1.51)	0.94
COVID-19	genus.RuminococcaceaeUCG013.id.11370.summary.txt.gz	Weighted mode	12	-0.0194482	0.182105	0.916873	-0.376374	0.337478	0.98074	0.686346	1.40141	0.98 (0.69- 1.40)	0.92
COVID-19	genus.RuminococcaceaeUCG014.id.11371.summary.txt.gz	MR Egger	11	-0.199585	0.284378	0.50053	-0.756966	0.357796	0.81907	0.469087	1.43017	0.82 (0.47- 1.43)	0.5
COVID-19	genus.RuminococcaceaeUCG014.id.11371.summary.txt.gz	Weighted median	11	-0.0692738	0.131284	0.597734	-0.326591	0.188043	0.933071	0.721379	1.20689	0.93 (0.72- 1.21)	0.6
COVID-19	genus.RuminococcaceaeUCG014.id.11371.summary.txt.gz	Inverse variance weighted	11	-0.0905946	0.101109	0.370247	-0.288768	0.107579	0.913388	0.749186	1.11358	0.91 (0.75- 1.11)	0.37
COVID-19	genus.RuminococcaceaeUCG014.id.11371.summary.txt.gz	Simple mode	11	-0.0698588	0.192906	0.724785	-0.447955	0.308238	0.932526	0.638933	1.36102	0.93 (0.64- 1.36)	0.72
COVID-19	genus.RuminococcaceaeUCG014.id.11371.summary.txt.gz	Weighted mode	11	-0.0748976	0.196522	0.711089	-0.46008	0.310285	0.927839	0.631233	1.36381	0.93 (0.63- 1.36)	0.71
COVID-19	genus.Ruminococcus1.id.11373.summary.txt.gz	MR Egger	9	0.355545	0.554605	0.541883	-0.731481	1.44257	1.42696	0.481196	4.23156	1.43 (0.48- 4.23)	0.54
COVID-19	genus.Ruminococcus1.id.11373.summary.txt.gz	Weighted median	9	0.0851458	0.177566	0.631571	-0.262883	0.433175	1.08888	0.768832	1.54215	1.09 (0.77- 1.54)	0.63
COVID-19	genus.Ruminococcus1.id.11373.summary.txt.gz	Inverse variance weighted	9	0.0246309	0.189233	0.896438	-0.346266	0.395527	1.02494	0.707325	1.48517	1.02 (0.71- 1.49)	0.9
COVID-19	genus.Ruminococcus1.id.11373.summary.txt.gz	Simple mode	9	0.00500808	0.296032	0.986917	-0.575214	0.585231	1.00502	0.562584	1.79541	1.01 (0.56- 1.80)	0.99
COVID-19	genus.Ruminococcus1.id.11373.summary.txt.gz	Weighted mode	9	0.0663059	0.233391	0.78355	-0.39114	0.523752	1.06855	0.676285	1.68835	1.07 (0.68- 1.69)	0.78
COVID-19	genus.Ruminococcus2.id.11374.summary.txt.gz	MR Egger	15	0.147354	0.205749	0.486546	-0.255915	0.550622	1.15876	0.774208	1.73433	1.16 (0.77- 1.73)	0.49
COVID-19	genus.Ruminococcus2.id.11374.summary.txt.gz	Weighted median	15	0.0256794	0.117616	0.82717	-0.204848	0.256207	1.02601	0.814771	1.29202	1.03 (0.81- 1.29)	0.83
COVID-19	genus.Ruminococcus2.id.11374.summary.txt.gz	Inverse variance weighted	15	0.0649569	0.086745	0.453962	-0.105063	0.234977	1.06711	0.900268	1.26488	1.07 (0.90- 1.26)	0.45
COVID-19	genus.Ruminococcus2.id.11374.summary.txt.gz	Simple mode	15	0.0357018	0.249618	0.888308	-0.45355	0.524954	1.03635	0.635368	1.69038	1.04 (0.64- 1.69)	0.89
COVID-19	genus.Ruminococcus2.id.11374.summary.txt.gz	Weighted mode	15	-0.107218	0.217249	0.629293	-0.533027	0.318591	0.89833	0.586826	1.37519	0.90 (0.59- 1.38)	0.63
COVID-19	genus.Sellimonas.id.14369.summary.txt.gz	MR Egger	8	-0.55983	0.551915	0.349563	-1.64158	0.521923	0.571306	0.193673	1.68527	0.57 (0.19- 1.69)	0.35
COVID-19	genus.Sellimonas.id.14369.summary.txt.gz	Weighted median	8	-0.0473637	0.0859642	0.581654	-0.215854	0.121126	0.95374	0.805853	1.12877	0.95 (0.81- 1.13)	0.58
COVID-19	genus.Sellimonas.id.14369.summary.txt.gz	Inverse variance weighted	8	-0.007648	0.0940092	0.935161	-0.191906	0.17661	0.992381	0.825384	1.19317	0.99 (0.83- 1.19)	0.94
COVID-19	genus.Sellimonas.id.14369.summary.txt.gz	Simple mode	8	-0.0611995	0.117873	0.619629	-0.292231	0.169831	0.940636	0.746596	1.18511	0.94 (0.75- 1.19)	0.62
COVID-19	genus.Sellimonas.id.14369.summary.txt.gz	Weighted mode	8	-0.0746494	0.105842	0.503415	-0.282099	0.132801	0.928069	0.754199	1.14202	0.93 (0.75- 1.14)	0.5
COVID-19	genus.Senegalimassilia.id.11160.summary.txt.gz	MR Egger	5	0.639849	0.380368	0.191123	-0.105672	1.38537	1.89619	0.89972	3.9963	1.90 (0.90- 4.00)	0.19
COVID-19	genus.Senegalimassilia.id.11160.summary.txt.gz	Weighted median	5	0.0775753	0.145931	0.59501	-0.208449	0.3636	1.08066	0.811842	1.4385	1.08 (0.81- 1.44)	0.6
COVID-19	genus.Senegalimassilia.id.11160.summary.txt.gz	Inverse variance weighted	5	-0.00399283	0.109293	0.970857	-0.218208	0.210222	0.996015	0.803958	1.23395	1.00 (0.80- 1.23)	0.97
COVID-19	genus.Senegalimassilia.id.11160.summary.txt.gz	Simple mode	5	0.101736	0.211889	0.656205	-0.313565	0.517038	1.10709	0.730837	1.67705	1.11 (0.73- 1.68)	0.66
COVID-19	genus.Senegalimassilia.id.11160.summary.txt.gz	Weighted mode	5	0.119137	0.220884	0.618256	-0.313795	0.552069	1.12652	0.730669	1.73684	1.13 (0.73- 1.74)	0.62
COVID-19	genus.Slackia.id.825.summary.txt.gz	MR Egger	5	0.036392	0.601636	0.955571	-1.14281	1.2156	1.03706	0.31892	3.37231	1.04 (0.32- 3.37)	0.96
COVID-19	genus.Slackia.id.825.summary.txt.gz	Weighted median	5	-0.0328506	0.133734	0.80596	-0.294969	0.229268	0.967683	0.744555	1.25768	0.97 (0.74- 1.26)	0.81
COVID-19	genus.Slackia.id.825.summary.txt.gz	Inverse variance weighted	5	0.0545125	0.100952	0.589208	-0.143353	0.252378	1.05603	0.866448	1.28708	1.06 (0.87- 1.29)	0.59
COVID-19	genus.Slackia.id.825.summary.txt.gz	Simple mode	5	-0.0727081	0.193203	0.725782	-0.451386	0.30597	0.929872	0.636745	1.35794	0.93 (0.64- 1.36)	0.73
COVID-19	genus.Slackia.id.825.summary.txt.gz	Weighted mode	5	-0.0645999	0.192459	0.753998	-0.44182	0.31262	0.937442	0.642866	1.367	0.94 (0.64- 1.37)	0.75
COVID-19	genus.Streptococcus.id.1853.summary.txt.gz	MR Egger	15	0.0609835	0.337546	0.859415	-0.600607	0.722574	1.06288	0.548479	2.05973	1.06 (0.55- 2.06)	0.86
COVID-19	genus.Streptococcus.id.1853.summary.txt.gz	Weighted median	15	-0.0787328	0.126079	0.532319	-0.325848	0.168383	0.924287	0.721915	1.18339	0.92 (0.72- 1.18)	0.53
COVID-19	genus.Streptococcus.id.1853.summary.txt.gz	Inverse variance weighted	15	-0.0243061	0.0929854	0.793787	-0.206558	0.157945	0.975987	0.813379	1.1711	0.98 (0.81- 1.17)	0.79
COVID-19	genus.Streptococcus.id.1853.summary.txt.gz	Simple mode	15	-0.199197	0.223494	0.387839	-0.637245	0.238852	0.819389	0.528747	1.26979	0.82 (0.53- 1.27)	0.39
COVID-19	genus.Streptococcus.id.1853.summary.txt.gz	Weighted mode	15	-0.156585	0.218143	0.484681	-0.584144	0.270974	0.855059	0.557583	1.31124	0.86 (0.56- 1.31)	0.48
COVID-19	genus.Subdoligranulum.id.2070.summary.txt.gz	MR Egger	11	0.247245	0.267788	0.379945	-0.277619	0.772109	1.28049	0.757585	2.16433	1.28 (0.76- 2.16)	0.38
COVID-19	genus.Subdoligranulum.id.2070.summary.txt.gz	Weighted median	11	-0.189305	0.148751	0.203151	-0.480857	0.102248	0.827534	0.618253	1.10766	0.83 (0.62- 1.11)	0.2
COVID-19	genus.Subdoligranulum.id.2070.summary.txt.gz	Inverse variance weighted	11	-0.117954	0.108093	0.275173	-0.329815	0.093908	0.888737	0.719057	1.09846	0.89 (0.72- 1.10)	0.28
COVID-19	genus.Subdoligranulum.id.2070.summary.txt.gz	Simple mode	11	-0.236372	0.246143	0.359546	-0.718812	0.246068	0.789487	0.487331	1.27899	0.79 (0.49- 1.28)	0.36
COVID-19	genus.Subdoligranulum.id.2070.summary.txt.gz	Weighted mode	11	-0.21293	0.269135	0.447206	-0.740434	0.314574	0.808213	0.476907	1.36968	0.81 (0.48- 1.37)	0.45
COVID-19	genus.Sutterella.id.2896.summary.txt.gz	MR Egger	12	-0.789401	0.584793	0.206816	-1.9356	0.356793	0.454117	0.144338	1.42874	0.45 (0.14- 1.43)	0.21
COVID-19	genus.Sutterella.id.2896.summary.txt.gz	Weighted median	12	0.227019	0.142331	0.11071	-0.0519496	0.505988	1.25485	0.949377	1.65862	1.25 (0.95- 1.66)	0.11
COVID-19	genus.Sutterella.id.2896.summary.txt.gz	Inverse variance weighted	12	0.216835	0.101578	0.0327874	0.0177432	0.415928	1.24214	1.0179	1.51578	1.24 (1.02- 1.52)	0.033
COVID-19	genus.Sutterella.id.2896.summary.txt.gz	Simple mode	12	0.222402	0.240729	0.375376	-0.249427	0.69423	1.24907	0.779247	2.00217	1.25 (0.78- 2.00)	0.38
COVID-19	genus.Sutterella.id.2896.summary.txt.gz	Weighted mode	12	0.229758	0.245237	0.368932	-0.250905	0.710422	1.2583	0.778096	2.03485	1.26 (0.78- 2.03)	0.37
COVID-19	genus.Terrisporobacter.id.11348.summary.txt.gz	MR Egger	5	0.025056	0.279384	0.934191	-0.522537	0.572649	1.02537	0.593014	1.77296	1.03 (0.59- 1.77)	0.93
COVID-19	genus.Terrisporobacter.id.11348.summary.txt.gz	Weighted median	5	-0.0490876	0.13084	0.707533	-0.305535	0.20736	0.952098	0.736729	1.23042	0.95 (0.74- 1.23)	0.71
COVID-19	genus.Terrisporobacter.id.11348.summary.txt.gz	Inverse variance weighted	5	-0.0494504	0.104474	0.635979	-0.254219	0.155318	0.951752	0.775522	1.16803	0.95 (0.78- 1.17)	0.64
COVID-19	genus.Terrisporobacter.id.11348.summary.txt.gz	Simple mode	5	-0.0250419	0.174433	0.892788	-0.36693	0.316847	0.975269	0.692858	1.37279	0.98 (0.69- 1.37)	0.89
COVID-19	genus.Terrisporobacter.id.11348.summary.txt.gz	Weighted mode	5	-0.0417374	0.157585	0.804209	-0.350605	0.26713	0.959122	0.704262	1.30621	0.96 (0.70- 1.31)	0.8
COVID-19	genus.Turicibacter.id.2162.summary.txt.gz	MR Egger	9	0.457036	0.403847	0.295033	-0.334504	1.24858	1.57939	0.715693	3.48537	1.58 (0.72- 3.49)	0.3
COVID-19	genus.Turicibacter.id.2162.summary.txt.gz	Weighted median	9	0.0215001	0.120421	0.858298	-0.214525	0.257526	1.02173	0.806924	1.29372	1.02 (0.81- 1.29)	0.86
COVID-19	genus.Turicibacter.id.2162.summary.txt.gz	Inverse variance weighted	9	-0.0507132	0.0917556	0.58047	-0.230554	0.129128	0.950551	0.794093	1.13784	0.95 (0.79- 1.14)	0.58
COVID-19	genus.Turicibacter.id.2162.summary.txt.gz	Simple mode	9	0.0830133	0.190903	0.675167	-0.291157	0.457184	1.08656	0.747398	1.57962	1.09 (0.75- 1.58)	0.68
COVID-19	genus.Turicibacter.id.2162.summary.txt.gz	Weighted mode	9	0.0705991	0.184529	0.711988	-0.291078	0.432277	1.07315	0.747457	1.54076	1.07 (0.75- 1.54)	0.71
COVID-19	genus.Tyzzerella3.id.11335.summary.txt.gz	MR Egger	13	-0.23104	0.317043	0.481391	-0.852444	0.390364	0.793708	0.426372	1.47752	0.79 (0.43- 1.48)	0.48
COVID-19	genus.Tyzzerella3.id.11335.summary.txt.gz	Weighted median	13	-0.0670561	0.0816084	0.411258	-0.227009	0.0928964	0.935143	0.796914	1.09735	0.94 (0.80- 1.10)	0.41
COVID-19	genus.Tyzzerella3.id.11335.summary.txt.gz	Inverse variance weighted	13	-0.11055	0.0576716	0.0552518	-0.223587	0.00248617	0.895341	0.799646	1.00249	0.90 (0.80- 1.00)	0.06
COVID-19	genus.Tyzzerella3.id.11335.summary.txt.gz	Simple mode	13	-0.0489283	0.155463	0.758374	-0.353635	0.255779	0.952249	0.702131	1.29147	0.95 (0.70- 1.29)	0.76
COVID-19	genus.Tyzzerella3.id.11335.summary.txt.gz	Weighted mode	13	-0.0215497	0.152166	0.88973	-0.319795	0.276695	0.978681	0.726298	1.31876	0.98 (0.73- 1.32)	0.89
COVID-19	genus.Veillonella.id.2198.summary.txt.gz	MR Egger	7	-0.747049	1.04671	0.507326	-2.7986	1.3045	0.473763	0.0608952	3.68586	0.47 (0.06- 3.69)	0.51
COVID-19	genus.Veillonella.id.2198.summary.txt.gz	Weighted median	7	-0.0283113	0.142576	0.842599	-0.30776	0.251138	0.972086	0.735091	1.28549	0.97 (0.74- 1.29)	0.84
COVID-19	genus.Veillonella.id.2198.summary.txt.gz	Inverse variance weighted	7	0.00984495	0.116909	0.932889	-0.219297	0.238987	1.00989	0.803083	1.26996	1.01 (0.80- 1.27)	0.93
COVID-19	genus.Veillonella.id.2198.summary.txt.gz	Simple mode	7	-0.0361754	0.208524	0.867976	-0.444882	0.372531	0.964471	0.6409	1.4514	0.96 (0.64- 1.45)	0.87
COVID-19	genus.Veillonella.id.2198.summary.txt.gz	Weighted mode	7	-0.0223915	0.203523	0.915981	-0.421296	0.376513	0.977857	0.656196	1.45719	0.98 (0.66- 1.46)	0.92
COVID-19	genus.Victivallis.id.2256.summary.txt.gz	MR Egger	10	-0.244747	0.405058	0.562432	-1.03866	0.549166	0.782903	0.353929	1.73181	0.78 (0.35- 1.73)	0.56
COVID-19	genus.Victivallis.id.2256.summary.txt.gz	Weighted median	10	-0.0621822	0.0711253	0.381975	-0.201588	0.0772233	0.939712	0.817432	1.08028	0.94 (0.82- 1.08)	0.38
COVID-19	genus.Victivallis.id.2256.summary.txt.gz	Inverse variance weighted	10	-0.0684226	0.0559215	0.221123	-0.178029	0.0411835	0.933866	0.836918	1.04204	0.93 (0.84- 1.04)	0.22
COVID-19	genus.Victivallis.id.2256.summary.txt.gz	Simple mode	10	-0.0533892	0.109952	0.638875	-0.268895	0.162116	0.948011	0.764224	1.176	0.95 (0.76- 1.18)	0.64
COVID-19	genus.Victivallis.id.2256.summary.txt.gz	Weighted mode	10	-0.0463013	0.111422	0.687472	-0.264688	0.172086	0.954754	0.767445	1.18778	0.95 (0.77- 1.19)	0.69
2. MR Analysis of gut microbiota and hospitalized COVID-19
outcome	exposure	method	nsnp	b	se	pval	lo_ci	up_ci	or	or_lci95	or_uci95	estimate	pvalue
COVID-19	genus..Clostridiuminnocuumgroup.id.14397.summary.txt.gz	MR Egger	9	-0.273556	0.189546	0.192174	-0.645066	0.0979531	0.76067	0.524628	1.10291	0.76 (0.52- 1.10)	0.19
COVID-19	genus..Clostridiuminnocuumgroup.id.14397.summary.txt.gz	Weighted median	9	-0.0313754	0.0516573	0.543602	-0.132624	0.069873	0.969112	0.875795	1.07237	0.97 (0.88- 1.07)	0.54
COVID-19	genus..Clostridiuminnocuumgroup.id.14397.summary.txt.gz	Inverse variance weighted	9	-0.00970139	0.037168	0.794081	-0.0825506	0.0631478	0.990346	0.920765	1.06518	0.99 (0.92- 1.07)	0.79
COVID-19	genus..Clostridiuminnocuumgroup.id.14397.summary.txt.gz	Simple mode	9	-0.0795149	0.0797149	0.347737	-0.235756	0.0767263	0.923564	0.789973	1.07975	0.92 (0.79- 1.08)	0.35
COVID-19	genus..Clostridiuminnocuumgroup.id.14397.summary.txt.gz	Weighted mode	9	-0.0753049	0.0772409	0.358146	-0.226697	0.0760872	0.927461	0.797162	1.07906	0.93 (0.80- 1.08)	0.36
COVID-19	genus..Eubacteriumbrachygroup.id.11296.summary.txt.gz	MR Egger	10	0.109286	0.183574	0.568081	-0.250519	0.46909	1.11548	0.778397	1.59854	1.12 (0.78- 1.60)	0.57
COVID-19	genus..Eubacteriumbrachygroup.id.11296.summary.txt.gz	Weighted median	10	0.0212588	0.048707	0.662501	-0.074207	0.116725	1.02149	0.928479	1.12381	1.02 (0.93- 1.12)	0.66
COVID-19	genus..Eubacteriumbrachygroup.id.11296.summary.txt.gz	Inverse variance weighted	10	-0.0206923	0.0448195	0.64431	-0.108539	0.0671539	0.97952	0.897144	1.06946	0.98 (0.90- 1.07)	0.64
COVID-19	genus..Eubacteriumbrachygroup.id.11296.summary.txt.gz	Simple mode	10	0.0549564	0.0818591	0.518853	-0.105487	0.2154	1.05649	0.899886	1.24036	1.06 (0.90- 1.24)	0.52
COVID-19	genus..Eubacteriumbrachygroup.id.11296.summary.txt.gz	Weighted mode	10	0.0585878	0.0810176	0.487955	-0.100207	0.217382	1.06034	0.90465	1.24282	1.06 (0.90- 1.24)	0.49
COVID-19	genus..Eubacteriumcoprostanoligenesgroup.id.11375.summary.txt.gz	MR Egger	13	0.186403	0.245302	0.463295	-0.294389	0.667194	1.20491	0.744987	1.94876	1.20 (0.74- 1.95)	0.46
COVID-19	genus..Eubacteriumcoprostanoligenesgroup.id.11375.summary.txt.gz	Weighted median	13	0.0709186	0.0866845	0.413287	-0.098983	0.24082	1.07349	0.905758	1.27229	1.07 (0.91- 1.27)	0.41
COVID-19	genus..Eubacteriumcoprostanoligenesgroup.id.11375.summary.txt.gz	Inverse variance weighted	13	0.0872594	0.0603968	0.148523	-0.0311182	0.205637	1.09118	0.969361	1.22831	1.09 (0.97- 1.23)	0.15
COVID-19	genus..Eubacteriumcoprostanoligenesgroup.id.11375.summary.txt.gz	Simple mode	13	0.108471	0.138559	0.448891	-0.163105	0.380047	1.11457	0.849502	1.46235	1.11 (0.85- 1.46)	0.45
COVID-19	genus..Eubacteriumcoprostanoligenesgroup.id.11375.summary.txt.gz	Weighted mode	13	0.0904948	0.139782	0.529566	-0.183479	0.364468	1.09472	0.832369	1.43975	1.09 (0.83- 1.44)	0.53
COVID-19	genus..Eubacteriumeligensgroup.id.14372.summary.txt.gz	MR Egger	7	0.225223	0.43373	0.625731	-0.624887	1.07533	1.2526	0.535322	2.93097	1.25 (0.54- 2.93)	0.63
COVID-19	genus..Eubacteriumeligensgroup.id.14372.summary.txt.gz	Weighted median	7	-0.078427	0.103886	0.45029	-0.282044	0.12519	0.92457	0.75424	1.13336	0.92 (0.75- 1.13)	0.45
COVID-19	genus..Eubacteriumeligensgroup.id.14372.summary.txt.gz	Inverse variance weighted	7	-0.17961	0.100083	0.0727157	-0.375772	0.0165526	0.835596	0.686759	1.01669	0.84 (0.69- 1.02)	0.07
COVID-19	genus..Eubacteriumeligensgroup.id.14372.summary.txt.gz	Simple mode	7	-0.0322365	0.167723	0.853924	-0.360973	0.2965	0.968278	0.696998	1.34514	0.97 (0.70- 1.35)	0.85
COVID-19	genus..Eubacteriumeligensgroup.id.14372.summary.txt.gz	Weighted mode	7	-0.0129875	0.14749	0.932697	-0.302068	0.276093	0.987096	0.739288	1.31797	0.99 (0.74- 1.32)	0.93
COVID-19	genus..Eubacteriumfissicatenagroup.id.14373.summary.txt.gz	MR Egger	9	0.11024	0.189931	0.579827	-0.262025	0.482505	1.11655	0.769492	1.62013	1.12 (0.77- 1.62)	0.58
COVID-19	genus..Eubacteriumfissicatenagroup.id.14373.summary.txt.gz	Weighted median	9	-0.0107959	0.04676	0.817409	-0.102445	0.0808536	0.989262	0.902627	1.08421	0.99 (0.90- 1.08)	0.82
COVID-19	genus..Eubacteriumfissicatenagroup.id.14373.summary.txt.gz	Inverse variance weighted	9	0.00284433	0.0354777	0.9361	-0.066692	0.0723807	1.00285	0.935483	1.07506	1.00 (0.94- 1.08)	0.94
COVID-19	genus..Eubacteriumfissicatenagroup.id.14373.summary.txt.gz	Simple mode	9	-0.0252108	0.0718701	0.734809	-0.166076	0.115655	0.975104	0.846982	1.12261	0.98 (0.85- 1.12)	0.73
COVID-19	genus..Eubacteriumfissicatenagroup.id.14373.summary.txt.gz	Weighted mode	9	-0.0230149	0.0639774	0.728357	-0.148411	0.102381	0.977248	0.862077	1.10781	0.98 (0.86- 1.11)	0.73
COVID-19	genus..Eubacteriumhalliigroup.id.11338.summary.txt.gz	MR Egger	16	-0.252899	0.120686	0.0547864	-0.489444	-0.016354	0.776546	0.612967	0.983779	0.78 (0.61- 0.98)	0.05
COVID-19	genus..Eubacteriumhalliigroup.id.11338.summary.txt.gz	Weighted median	16	-0.0867361	0.066843	0.194422	-0.217748	0.0442763	0.916919	0.804328	1.04527	0.92 (0.80- 1.05)	0.19
COVID-19	genus..Eubacteriumhalliigroup.id.11338.summary.txt.gz	Inverse variance weighted	16	-0.0481863	0.064252	0.45328	-0.17412	0.0777477	0.952956	0.840196	1.08085	0.95 (0.84- 1.08)	0.45
COVID-19	genus..Eubacteriumhalliigroup.id.11338.summary.txt.gz	Simple mode	16	-0.0980599	0.0995264	0.34012	-0.293132	0.0970118	0.906595	0.745924	1.10187	0.91 (0.75- 1.10)	0.34
COVID-19	genus..Eubacteriumhalliigroup.id.11338.summary.txt.gz	Weighted mode	16	-0.0980599	0.0807273	0.243255	-0.256285	0.0601656	0.906595	0.773921	1.06201	0.91 (0.77- 1.06)	0.24
COVID-19	genus..Eubacteriumnodatumgroup.id.11297.summary.txt.gz	MR Egger	11	-0.0103683	0.154482	0.947956	-0.313152	0.292416	0.989685	0.731139	1.33966	0.99 (0.73- 1.34)	0.95
COVID-19	genus..Eubacteriumnodatumgroup.id.11297.summary.txt.gz	Weighted median	11	-0.0540254	0.0416146	0.194208	-0.13559	0.0275393	0.947408	0.8732	1.02792	0.95 (0.87- 1.03)	0.19
COVID-19	genus..Eubacteriumnodatumgroup.id.11297.summary.txt.gz	Inverse variance weighted	11	-0.012558	0.0327078	0.701019	-0.0766652	0.0515492	0.987521	0.9262	1.0529	0.99 (0.93- 1.05)	0.7
COVID-19	genus..Eubacteriumnodatumgroup.id.11297.summary.txt.gz	Simple mode	11	-0.0782114	0.0677483	0.275162	-0.210998	0.0545752	0.924769	0.809776	1.05609	0.92 (0.81- 1.06)	0.28
COVID-19	genus..Eubacteriumnodatumgroup.id.11297.summary.txt.gz	Weighted mode	11	-0.0758884	0.0645883	0.267231	-0.202481	0.0507046	0.92692	0.816702	1.05201	0.93 (0.82- 1.05)	0.27
COVID-19	genus..Eubacteriumoxidoreducensgroup.id.11339.summary.txt.gz	MR Egger	5	0.0736179	0.178236	0.707327	-0.275724	0.42296	1.0764	0.759022	1.52647	1.08 (0.76- 1.53)	0.71
COVID-19	genus..Eubacteriumoxidoreducensgroup.id.11339.summary.txt.gz	Weighted median	5	-0.109653	0.0686371	0.110138	-0.244181	0.0248758	0.896145	0.783345	1.02519	0.90 (0.78- 1.03)	0.11
COVID-19	genus..Eubacteriumoxidoreducensgroup.id.11339.summary.txt.gz	Inverse variance weighted	5	-0.126749	0.0535136	0.0178588	-0.231636	-0.021862	0.880955	0.793235	0.978375	0.88 (0.79- 0.98)	0.018
COVID-19	genus..Eubacteriumoxidoreducensgroup.id.11339.summary.txt.gz	Simple mode	5	-0.114985	0.0928151	0.283125	-0.296903	0.0669323	0.891379	0.743116	1.06922	0.89 (0.74- 1.07)	0.28
COVID-19	genus..Eubacteriumoxidoreducensgroup.id.11339.summary.txt.gz	Weighted mode	5	-0.0953489	0.0972656	0.382445	-0.28599	0.0952918	0.909056	0.75127	1.09998	0.91 (0.75- 1.10)	0.38
COVID-19	genus..Eubacteriumrectalegroup.id.14374.summary.txt.gz	MR Egger	8	-0.325644	0.260313	0.257513	-0.835858	0.184569	0.722062	0.433503	1.2027	0.72 (0.43- 1.20)	0.26
COVID-19	genus..Eubacteriumrectalegroup.id.14374.summary.txt.gz	Weighted median	8	0.0425614	0.0999174	0.670133	-0.153277	0.2384	1.04348	0.857892	1.26922	1.04 (0.86- 1.27)	0.67
COVID-19	genus..Eubacteriumrectalegroup.id.14374.summary.txt.gz	Inverse variance weighted	8	0.043697	0.0771657	0.571207	-0.107548	0.194942	1.04467	0.898034	1.21524	1.04 (0.90- 1.22)	0.57
COVID-19	genus..Eubacteriumrectalegroup.id.14374.summary.txt.gz	Simple mode	8	0.0686125	0.152541	0.666455	-0.230368	0.367593	1.07102	0.794242	1.44425	1.07 (0.79- 1.44)	0.67
COVID-19	genus..Eubacteriumrectalegroup.id.14374.summary.txt.gz	Weighted mode	8	0.0478488	0.15393	0.764969	-0.253855	0.349552	1.04901	0.775804	1.41843	1.05 (0.78- 1.42)	0.76
COVID-19	genus..Eubacteriumruminantiumgroup.id.11340.summary.txt.gz	MR Egger	18	0.154969	0.134127	0.264892	-0.107919	0.417858	1.16762	0.8977	1.5187	1.17 (0.90- 1.52)	0.26
COVID-19	genus..Eubacteriumruminantiumgroup.id.11340.summary.txt.gz	Weighted median	18	0.0379479	0.0497486	0.445587	-0.0595593	0.135455	1.03868	0.94218	1.14506	1.04 (0.94- 1.15)	0.45
COVID-19	genus..Eubacteriumruminantiumgroup.id.11340.summary.txt.gz	Inverse variance weighted	18	0.0500521	0.0362202	0.167007	-0.0209394	0.121044	1.05133	0.979278	1.12867	1.05 (0.98- 1.13)	0.17
COVID-19	genus..Eubacteriumruminantiumgroup.id.11340.summary.txt.gz	Simple mode	18	0.186179	0.113349	0.118848	-0.0359856	0.408343	1.20464	0.964654	1.50432	1.20 (0.96- 1.50)	0.12
COVID-19	genus..Eubacteriumruminantiumgroup.id.11340.summary.txt.gz	Weighted mode	18	-0.0845183	0.116915	0.479568	-0.313672	0.144635	0.918955	0.730759	1.15562	0.92 (0.73- 1.16)	0.48
COVID-19	genus..Eubacteriumventriosumgroup.id.11341.summary.txt.gz	MR Egger	15	0.0258271	0.244822	0.917595	-0.454024	0.505678	1.02616	0.635068	1.65811	1.03 (0.64- 1.66)	0.92
COVID-19	genus..Eubacteriumventriosumgroup.id.11341.summary.txt.gz	Weighted median	15	0.0311881	0.077352	0.686803	-0.120422	0.182798	1.03168	0.886546	1.20057	1.03 (0.89- 1.20)	0.69
COVID-19	genus..Eubacteriumventriosumgroup.id.11341.summary.txt.gz	Inverse variance weighted	15	0.0220271	0.0541306	0.684063	-0.0840688	0.128123	1.02227	0.919368	1.13669	1.02 (0.92- 1.14)	0.68
COVID-19	genus..Eubacteriumventriosumgroup.id.11341.summary.txt.gz	Simple mode	15	0.05152	0.128659	0.694878	-0.200652	0.303692	1.05287	0.818197	1.35485	1.05 (0.82- 1.35)	0.69
COVID-19	genus..Eubacteriumventriosumgroup.id.11341.summary.txt.gz	Weighted mode	15	0.0466033	0.135611	0.736213	-0.219195	0.312401	1.04771	0.803165	1.3667	1.05 (0.80- 1.37)	0.74
COVID-19	genus..Eubacteriumxylanophilumgroup.id.14375.summary.txt.gz	MR Egger	9	0.0994996	0.232512	0.681557	-0.356223	0.555222	1.10462	0.700316	1.74233	1.10 (0.70- 1.74)	0.68
COVID-19	genus..Eubacteriumxylanophilumgroup.id.14375.summary.txt.gz	Weighted median	9	0.0196087	0.0897083	0.826975	-0.15622	0.195437	1.0198	0.855371	1.21584	1.02 (0.86- 1.22)	0.83
COVID-19	genus..Eubacteriumxylanophilumgroup.id.14375.summary.txt.gz	Inverse variance weighted	9	-0.0333461	0.0686943	0.627373	-0.167987	0.101295	0.967204	0.845365	1.1066	0.97 (0.85- 1.11)	0.63
COVID-19	genus..Eubacteriumxylanophilumgroup.id.14375.summary.txt.gz	Simple mode	9	0.103028	0.165231	0.550288	-0.220824	0.426881	1.10852	0.801858	1.53247	1.11 (0.80- 1.53)	0.55
COVID-19	genus..Eubacteriumxylanophilumgroup.id.14375.summary.txt.gz	Weighted mode	9	0.0848989	0.150426	0.58796	-0.209937	0.379734	1.08861	0.810636	1.4619	1.09 (0.81- 1.46)	0.59
COVID-19	genus..Ruminococcusgauvreauiigroup.id.11342.summary.txt.gz	MR Egger	12	-0.306508	0.262344	0.269767	-0.820702	0.207686	0.736013	0.440123	1.23083	0.74 (0.44- 1.23)	0.27
COVID-19	genus..Ruminococcusgauvreauiigroup.id.11342.summary.txt.gz	Weighted median	12	-0.00135204	0.0791127	0.986365	-0.156413	0.153709	0.998649	0.855206	1.16615	1.00 (0.86- 1.17)	0.99
COVID-19	genus..Ruminococcusgauvreauiigroup.id.11342.summary.txt.gz	Inverse variance weighted	12	0.0152594	0.0579073	0.792154	-0.098239	0.128758	1.01538	0.906432	1.13741	1.02 (0.91- 1.14)	0.79
COVID-19	genus..Ruminococcusgauvreauiigroup.id.11342.summary.txt.gz	Simple mode	12	-0.0134305	0.141296	0.925983	-0.290371	0.26351	0.986659	0.747986	1.30149	0.99 (0.75- 1.30)	0.93
COVID-19	genus..Ruminococcusgauvreauiigroup.id.11342.summary.txt.gz	Weighted mode	12	-0.0211569	0.142127	0.884359	-0.299726	0.257412	0.979065	0.741021	1.29358	0.98 (0.74- 1.29)	0.88
COVID-19	genus..Ruminococcusgnavusgroup.id.14376.summary.txt.gz	MR Egger	12	-0.233311	0.170465	0.201059	-0.567422	0.1008	0.791907	0.566985	1.10606	0.79 (0.57- 1.11)	0.2
COVID-19	genus..Ruminococcusgnavusgroup.id.14376.summary.txt.gz	Weighted median	12	-0.0320973	0.0492989	0.514998	-0.128723	0.0645286	0.968412	0.879217	1.06666	0.97 (0.88- 1.07)	0.51
COVID-19	genus..Ruminococcusgnavusgroup.id.14376.summary.txt.gz	Inverse variance weighted	12	-0.0126213	0.0390807	0.746731	-0.0892195	0.063977	0.987458	0.914645	1.06607	0.99 (0.91- 1.07)	0.75
COVID-19	genus..Ruminococcusgnavusgroup.id.14376.summary.txt.gz	Simple mode	12	-0.0611961	0.0923307	0.521109	-0.242164	0.119772	0.940639	0.784927	1.12724	0.94 (0.78- 1.13)	0.52
COVID-19	genus..Ruminococcusgnavusgroup.id.14376.summary.txt.gz	Weighted mode	12	-0.0540668	0.0870214	0.547058	-0.224629	0.116495	0.947369	0.798813	1.12355	0.95 (0.80- 1.12)	0.55
COVID-19	genus..Ruminococcustorquesgroup.id.14377.summary.txt.gz	MR Egger	9	-0.00498703	0.281897	0.986379	-0.557506	0.547532	0.995025	0.572635	1.72898	1.00 (0.57- 1.73)	0.99
COVID-19	genus..Ruminococcustorquesgroup.id.14377.summary.txt.gz	Weighted median	9	-0.0221241	0.0957162	0.817204	-0.209728	0.16548	0.978119	0.810805	1.17996	0.98 (0.81- 1.18)	0.82
COVID-19	genus..Ruminococcustorquesgroup.id.14377.summary.txt.gz	Inverse variance weighted	9	0.052061	0.109358	0.634032	-0.162281	0.266403	1.05344	0.850202	1.30526	1.05 (0.85- 1.31)	0.63
COVID-19	genus..Ruminococcustorquesgroup.id.14377.summary.txt.gz	Simple mode	9	-0.0342537	0.123525	0.78858	-0.276364	0.207856	0.966326	0.758537	1.23104	0.97 (0.76- 1.23)	0.79
COVID-19	genus..Ruminococcustorquesgroup.id.14377.summary.txt.gz	Weighted mode	9	-0.0424225	0.112215	0.715231	-0.262365	0.17752	0.958465	0.769231	1.19425	0.96 (0.77- 1.19)	0.72
COVID-19	genus.Actinomyces.id.423.summary.txt.gz	MR Egger	7	-0.213311	0.231793	0.399658	-0.667625	0.241004	0.807905	0.512925	1.27253	0.81 (0.51- 1.27)	0.4
COVID-19	genus.Actinomyces.id.423.summary.txt.gz	Weighted median	7	-0.0163986	0.0710766	0.817534	-0.155709	0.122912	0.983735	0.855808	1.13078	0.98 (0.86- 1.13)	0.82
COVID-19	genus.Actinomyces.id.423.summary.txt.gz	Inverse variance weighted	7	0.0457397	0.0863023	0.596116	-0.123413	0.214892	1.0468	0.883899	1.23973	1.05 (0.88- 1.24)	0.6
COVID-19	genus.Actinomyces.id.423.summary.txt.gz	Simple mode	7	-0.054881	0.105447	0.621382	-0.261557	0.151795	0.946598	0.769852	1.16392	0.95 (0.77- 1.16)	0.62
COVID-19	genus.Actinomyces.id.423.summary.txt.gz	Weighted mode	7	-0.0604151	0.0965984	0.554719	-0.249748	0.128918	0.941374	0.778997	1.1376	0.94 (0.78- 1.14)	0.55
COVID-19	genus.Adlercreutzia.id.812.summary.txt.gz	MR Egger	8	-0.191526	0.326437	0.578785	-0.831343	0.448291	0.825698	0.435464	1.56563	0.83 (0.44- 1.57)	0.58
COVID-19	genus.Adlercreutzia.id.812.summary.txt.gz	Weighted median	8	0.147617	0.0716343	0.0393312	0.00721392	0.28802	1.15907	1.00724	1.33378	1.16 (1.01- 1.33)	0.039
COVID-19	genus.Adlercreutzia.id.812.summary.txt.gz	Inverse variance weighted	8	0.0547923	0.0706974	0.438324	-0.0837746	0.193359	1.05632	0.919639	1.21332	1.06 (0.92- 1.21)	0.44
COVID-19	genus.Adlercreutzia.id.812.summary.txt.gz	Simple mode	8	0.167193	0.0977455	0.130917	-0.0243887	0.358774	1.18198	0.975906	1.43157	1.18 (0.98- 1.43)	0.13
COVID-19	genus.Adlercreutzia.id.812.summary.txt.gz	Weighted mode	8	0.165542	0.094672	0.123849	-0.0200154	0.351099	1.18003	0.980184	1.42063	1.18 (0.98- 1.42)	0.12
COVID-19	genus.Akkermansia.id.4037.summary.txt.gz	MR Egger	11	-0.150362	0.278534	0.60241	-0.696288	0.395564	0.860396	0.498432	1.48522	0.86 (0.50- 1.49)	0.6
COVID-19	genus.Akkermansia.id.4037.summary.txt.gz	Weighted median	11	-0.0164137	0.0749061	0.826554	-0.16323	0.130402	0.98372	0.849396	1.13929	0.98 (0.85- 1.14)	0.83
COVID-19	genus.Akkermansia.id.4037.summary.txt.gz	Inverse variance weighted	11	0.0215438	0.072084	0.765038	-0.119741	0.162828	1.02178	0.88715	1.17683	1.02 (0.89- 1.18)	0.77
COVID-19	genus.Akkermansia.id.4037.summary.txt.gz	Simple mode	11	-0.0464514	0.129432	0.727142	-0.300138	0.207236	0.954611	0.740716	1.23027	0.95 (0.74- 1.23)	0.73
COVID-19	genus.Akkermansia.id.4037.summary.txt.gz	Weighted mode	11	-0.0434844	0.123915	0.732928	-0.286358	0.199389	0.957448	0.750994	1.22066	0.96 (0.75- 1.22)	0.73
COVID-19	genus.Alistipes.id.968.summary.txt.gz	MR Egger	14	-0.492858	0.388789	0.22896	-1.25488	0.269168	0.610878	0.285109	1.30888	0.61 (0.29- 1.31)	0.23
COVID-19	genus.Alistipes.id.968.summary.txt.gz	Weighted median	14	-0.100868	0.0875225	0.249121	-0.272413	0.0706756	0.904052	0.76154	1.07323	0.90 (0.76- 1.07)	0.25
COVID-19	genus.Alistipes.id.968.summary.txt.gz	Inverse variance weighted	14	-0.085871	0.0828642	0.300069	-0.248285	0.0765428	0.917713	0.780138	1.07955	0.92 (0.78- 1.08)	0.3
COVID-19	genus.Alistipes.id.968.summary.txt.gz	Simple mode	14	-0.127107	0.149231	0.409774	-0.4196	0.165387	0.88064	0.657309	1.17985	0.88 (0.66- 1.18)	0.41
COVID-19	genus.Alistipes.id.968.summary.txt.gz	Weighted mode	14	-0.127107	0.145376	0.397804	-0.412044	0.157831	0.88064	0.662295	1.17097	0.88 (0.66- 1.17)	0.4
COVID-19	genus.Allisonella.id.2174.summary.txt.gz	MR Egger	8	0.0460663	0.222147	0.842581	-0.389341	0.481474	1.04714	0.677503	1.61846	1.05 (0.68- 1.62)	0.84
COVID-19	genus.Allisonella.id.2174.summary.txt.gz	Weighted median	8	0.0355951	0.0436976	0.415315	-0.0500523	0.121242	1.03624	0.95118	1.1289	1.04 (0.95- 1.13)	0.42
COVID-19	genus.Allisonella.id.2174.summary.txt.gz	Inverse variance weighted	8	0.0389371	0.0332247	0.241225	-0.0261834	0.104058	1.03971	0.974156	1.10966	1.04 (0.97- 1.11)	0.24
COVID-19	genus.Allisonella.id.2174.summary.txt.gz	Simple mode	8	0.0303956	0.0658299	0.658282	-0.0986309	0.159422	1.03086	0.906077	1.17283	1.03 (0.91- 1.17)	0.66
COVID-19	genus.Allisonella.id.2174.summary.txt.gz	Weighted mode	8	0.0267741	0.0647359	0.691551	-0.100108	0.153657	1.02714	0.904739	1.16609	1.03 (0.90- 1.17)	0.69
COVID-19	genus.Alloprevotella.id.961.summary.txt.gz	MR Egger	6	-0.465604	0.393326	0.302049	-1.23652	0.305315	0.627756	0.290392	1.35705	0.63 (0.29- 1.36)	0.3
COVID-19	genus.Alloprevotella.id.961.summary.txt.gz	Weighted median	6	0.0686514	0.0540511	0.204042	-0.0372888	0.174592	1.07106	0.963398	1.19076	1.07 (0.96- 1.19)	0.2
COVID-19	genus.Alloprevotella.id.961.summary.txt.gz	Inverse variance weighted	6	0.0559276	0.0470559	0.234622	-0.0363019	0.148157	1.05752	0.964349	1.1597	1.06 (0.96- 1.16)	0.23
COVID-19	genus.Alloprevotella.id.961.summary.txt.gz	Simple mode	6	0.105621	0.0791356	0.239529	-0.0494852	0.260726	1.1114	0.951719	1.29787	1.11 (0.95- 1.30)	0.24
COVID-19	genus.Alloprevotella.id.961.summary.txt.gz	Weighted mode	6	0.0853061	0.0809275	0.340085	-0.0733119	0.243924	1.08905	0.929311	1.27625	1.09 (0.93- 1.28)	0.34
COVID-19	genus.Anaerofilum.id.2053.summary.txt.gz	MR Egger	11	0.24155	0.186121	0.226624	-0.123246	0.606347	1.27322	0.884046	1.83372	1.27 (0.88- 1.83)	0.23
COVID-19	genus.Anaerofilum.id.2053.summary.txt.gz	Weighted median	11	-0.017805	0.0506939	0.725418	-0.117165	0.081555	0.982353	0.889438	1.08497	0.98 (0.89- 1.08)	0.73
COVID-19	genus.Anaerofilum.id.2053.summary.txt.gz	Inverse variance weighted	11	-0.0440917	0.0357316	0.217214	-0.114126	0.0259422	0.956866	0.892146	1.02628	0.96 (0.89- 1.03)	0.22
COVID-19	genus.Anaerofilum.id.2053.summary.txt.gz	Simple mode	11	0.00468558	0.0794518	0.954135	-0.15104	0.160411	1.0047	0.859813	1.17399	1.00 (0.86- 1.17)	0.95
COVID-19	genus.Anaerofilum.id.2053.summary.txt.gz	Weighted mode	11	0.00844281	0.0783751	0.916346	-0.145172	0.162058	1.00848	0.864873	1.17593	1.01 (0.86- 1.18)	0.92
COVID-19	genus.Anaerostipes.id.1991.summary.txt.gz	MR Egger	13	0.13168	0.195042	0.51353	-0.250602	0.513962	1.14074	0.778332	1.6719	1.14 (0.78- 1.67)	0.51
COVID-19	genus.Anaerostipes.id.1991.summary.txt.gz	Weighted median	13	0.122996	0.0845809	0.145896	-0.0427826	0.288775	1.13088	0.95812	1.33479	1.13 (0.96- 1.33)	0.15
COVID-19	genus.Anaerostipes.id.1991.summary.txt.gz	Inverse variance weighted	13	0.0830948	0.0592962	0.161109	-0.0331257	0.199315	1.08664	0.967417	1.22057	1.09 (0.97- 1.22)	0.16
COVID-19	genus.Anaerostipes.id.1991.summary.txt.gz	Simple mode	13	0.227616	0.142721	0.136735	-0.052118	0.50735	1.2556	0.949217	1.66088	1.26 (0.95- 1.66)	0.14
COVID-19	genus.Anaerostipes.id.1991.summary.txt.gz	Weighted mode	13	0.179782	0.134572	0.206349	-0.0839796	0.443544	1.19696	0.91945	1.55822	1.20 (0.92- 1.56)	0.21
COVID-19	genus.Anaerotruncus.id.2054.summary.txt.gz	MR Egger	13	-0.237799	0.168236	0.185182	-0.567541	0.0919432	0.788361	0.566918	1.0963	0.79 (0.57- 1.10)	0.19
COVID-19	genus.Anaerotruncus.id.2054.summary.txt.gz	Weighted median	13	-0.0797233	0.0777346	0.305088	-0.232083	0.0726365	0.923372	0.79288	1.07534	0.92 (0.79- 1.08)	0.31
COVID-19	genus.Anaerotruncus.id.2054.summary.txt.gz	Inverse variance weighted	13	0.0028694	0.0575432	0.96023	-0.109915	0.115654	1.00287	0.89591	1.12261	1.00 (0.90- 1.12)	0.96
COVID-19	genus.Anaerotruncus.id.2054.summary.txt.gz	Simple mode	13	-0.108672	0.124903	0.401339	-0.353481	0.136137	0.897024	0.702239	1.14584	0.90 (0.70- 1.15)	0.4
COVID-19	genus.Anaerotruncus.id.2054.summary.txt.gz	Weighted mode	13	-0.0981811	0.112708	0.400785	-0.319088	0.122726	0.906485	0.726811	1.13057	0.91 (0.73- 1.13)	0.4
COVID-19	genus.Bacteroides.id.918.summary.txt.gz	MR Egger	9	0.404328	0.393534	0.338407	-0.366999	1.17565	1.4983	0.69281	3.24026	1.50 (0.69- 3.24)	0.34
COVID-19	genus.Bacteroides.id.918.summary.txt.gz	Weighted median	9	0.124961	0.102199	0.221431	-0.0753477	0.32527	1.1331	0.927421	1.3844	1.13 (0.93- 1.38)	0.22
COVID-19	genus.Bacteroides.id.918.summary.txt.gz	Inverse variance weighted	9	0.110355	0.074609	0.13911	-0.0358783	0.256589	1.11667	0.964758	1.29251	1.12 (0.96- 1.29)	0.14
COVID-19	genus.Bacteroides.id.918.summary.txt.gz	Simple mode	9	0.125025	0.147185	0.420327	-0.163457	0.413507	1.13318	0.849203	1.51211	1.13 (0.85- 1.51)	0.42
COVID-19	genus.Bacteroides.id.918.summary.txt.gz	Weighted mode	9	0.127531	0.165563	0.463269	-0.196973	0.452034	1.13602	0.821213	1.57151	1.14 (0.82- 1.57)	0.46
COVID-19	genus.Barnesiella.id.944.summary.txt.gz	MR Egger	14	-0.088619	0.238699	0.716916	-0.556468	0.37923	0.915194	0.57323	1.46116	0.92 (0.57- 1.46)	0.72
COVID-19	genus.Barnesiella.id.944.summary.txt.gz	Weighted median	14	-0.0563011	0.0808079	0.485973	-0.214685	0.102082	0.945254	0.806796	1.10747	0.95 (0.81- 1.11)	0.49
COVID-19	genus.Barnesiella.id.944.summary.txt.gz	Inverse variance weighted	14	0.0350827	0.0684569	0.608316	-0.0990929	0.169258	1.03571	0.905659	1.18443	1.04 (0.91- 1.18)	0.61
COVID-19	genus.Barnesiella.id.944.summary.txt.gz	Simple mode	14	-0.141718	0.148694	0.357934	-0.433158	0.149722	0.867866	0.648458	1.16151	0.87 (0.65- 1.16)	0.36
COVID-19	genus.Barnesiella.id.944.summary.txt.gz	Weighted mode	14	-0.141718	0.120963	0.262391	-0.378805	0.0953696	0.867866	0.684679	1.10007	0.87 (0.68- 1.10)	0.26
COVID-19	genus.Bifidobacterium.id.436.summary.txt.gz	MR Egger	13	0.353984	0.137586	0.0259198	0.0843155	0.623652	1.42473	1.08797	1.86573	1.42 (1.09- 1.87)	0.026
COVID-19	genus.Bifidobacterium.id.436.summary.txt.gz	Weighted median	13	0.0818273	0.0666839	0.219788	-0.0488732	0.212528	1.08527	0.952302	1.2368	1.09 (0.95- 1.24)	0.22
COVID-19	genus.Bifidobacterium.id.436.summary.txt.gz	Inverse variance weighted	13	0.118698	0.049948	0.0174808	0.0208001	0.216596	1.12603	1.02102	1.24184	1.13 (1.02- 1.24)	0.017
COVID-19	genus.Bifidobacterium.id.436.summary.txt.gz	Simple mode	13	0.0530575	0.122475	0.672546	-0.186993	0.293108	1.05449	0.82945	1.34059	1.05 (0.83- 1.34)	0.67
COVID-19	genus.Bifidobacterium.id.436.summary.txt.gz	Weighted mode	13	0.0561086	0.117696	0.64212	-0.174575	0.286792	1.05771	0.839814	1.33215	1.06 (0.84- 1.33)	0.64
COVID-19	genus.Bilophila.id.3170.summary.txt.gz	MR Egger	13	0.141974	0.253427	0.586559	-0.354743	0.638692	1.15255	0.701354	1.894	1.15 (0.70- 1.89)	0.59
COVID-19	genus.Bilophila.id.3170.summary.txt.gz	Weighted median	13	0.0880809	0.0723534	0.223463	-0.0537318	0.229894	1.09208	0.947686	1.25847	1.09 (0.95- 1.26)	0.22
COVID-19	genus.Bilophila.id.3170.summary.txt.gz	Inverse variance weighted	13	0.0474266	0.0529853	0.370739	-0.0564246	0.151278	1.04857	0.945138	1.16332	1.05 (0.95- 1.16)	0.37
COVID-19	genus.Bilophila.id.3170.summary.txt.gz	Simple mode	13	0.15105	0.13163	0.273527	-0.106946	0.409045	1.16305	0.898574	1.50538	1.16 (0.90- 1.51)	0.27
COVID-19	genus.Bilophila.id.3170.summary.txt.gz	Weighted mode	13	0.155073	0.126405	0.243429	-0.092682	0.402827	1.16774	0.911483	1.49605	1.17 (0.91- 1.50)	0.24
COVID-19	genus.Blautia.id.1992.summary.txt.gz	MR Egger	13	0.0470523	0.175094	0.793113	-0.296132	0.390236	1.04818	0.74369	1.47733	1.05 (0.74- 1.48)	0.79
COVID-19	genus.Blautia.id.1992.summary.txt.gz	Weighted median	13	-0.0587981	0.0799916	0.462307	-0.215582	0.0979854	0.942897	0.806072	1.10295	0.94 (0.81- 1.10)	0.46
COVID-19	genus.Blautia.id.1992.summary.txt.gz	Inverse variance weighted	13	-0.0305929	0.0748137	0.682598	-0.177228	0.116042	0.96987	0.837589	1.12304	0.97 (0.84- 1.12)	0.68
COVID-19	genus.Blautia.id.1992.summary.txt.gz	Simple mode	13	-0.0179005	0.134519	0.896344	-0.281559	0.245758	0.982259	0.754607	1.27859	0.98 (0.75- 1.28)	0.9
COVID-19	genus.Blautia.id.1992.summary.txt.gz	Weighted mode	13	-0.0435406	0.103754	0.682155	-0.246899	0.159818	0.957394	0.78122	1.1733	0.96 (0.78- 1.17)	0.68
COVID-19	genus.Butyricicoccus.id.2055.summary.txt.gz	MR Egger	8	0.0430895	0.104988	0.695748	-0.162686	0.248865	1.04403	0.849858	1.28257	1.04 (0.85- 1.28)	0.7
COVID-19	genus.Butyricicoccus.id.2055.summary.txt.gz	Weighted median	8	0.0402644	0.0743294	0.588023	-0.105421	0.18595	1.04109	0.899945	1.20436	1.04 (0.90- 1.20)	0.59
COVID-19	genus.Butyricicoccus.id.2055.summary.txt.gz	Inverse variance weighted	8	0.00810553	0.0568899	0.886703	-0.103399	0.11961	1.00814	0.901767	1.12706	1.01 (0.90- 1.13)	0.89
COVID-19	genus.Butyricicoccus.id.2055.summary.txt.gz	Simple mode	8	-0.139387	0.119076	0.280076	-0.372775	0.0940024	0.869892	0.68882	1.09856	0.87 (0.69- 1.10)	0.28
COVID-19	genus.Butyricicoccus.id.2055.summary.txt.gz	Weighted mode	8	0.0276467	0.0846943	0.753642	-0.138354	0.193647	1.02803	0.87079	1.21367	1.03 (0.87- 1.21)	0.75
COVID-19	genus.Butyricimonas.id.945.summary.txt.gz	MR Egger	13	-0.124147	0.168413	0.476458	-0.454237	0.205943	0.88325	0.634932	1.22868	0.88 (0.63- 1.23)	0.48
COVID-19	genus.Butyricimonas.id.945.summary.txt.gz	Weighted median	13	-0.0841688	0.0670864	0.209612	-0.215658	0.0473205	0.919276	0.806011	1.04846	0.92 (0.81- 1.05)	0.21
COVID-19	genus.Butyricimonas.id.945.summary.txt.gz	Inverse variance weighted	13	-0.0702912	0.0489333	0.150869	-0.1662	0.025618	0.932122	0.846876	1.02595	0.93 (0.85- 1.03)	0.15
COVID-19	genus.Butyricimonas.id.945.summary.txt.gz	Simple mode	13	-0.0263449	0.117606	0.826518	-0.256853	0.204163	0.973999	0.773482	1.2265	0.97 (0.77- 1.23)	0.83
COVID-19	genus.Butyricimonas.id.945.summary.txt.gz	Weighted mode	13	-0.0403899	0.122016	0.746337	-0.279542	0.198762	0.960415	0.75613	1.21989	0.96 (0.76- 1.22)	0.75
COVID-19	genus.Butyrivibrio.id.1993.summary.txt.gz	MR Egger	15	-0.0483557	0.121504	0.697107	-0.286504	0.189793	0.952795	0.750884	1.209	0.95 (0.75- 1.21)	0.7
COVID-19	genus.Butyrivibrio.id.1993.summary.txt.gz	Weighted median	15	-0.00758199	0.0363556	0.834799	-0.0788389	0.0636749	0.992447	0.924189	1.06575	0.99 (0.92- 1.07)	0.83
COVID-19	genus.Butyrivibrio.id.1993.summary.txt.gz	Inverse variance weighted	15	0.000495227	0.0257578	0.984661	-0.0499901	0.0509806	1.0005	0.951239	1.0523	1.00 (0.95- 1.05)	0.98
COVID-19	genus.Butyrivibrio.id.1993.summary.txt.gz	Simple mode	15	-0.0563881	0.0671827	0.41539	-0.188066	0.07529	0.945172	0.82856	1.0782	0.95 (0.83- 1.08)	0.42
COVID-19	genus.Butyrivibrio.id.1993.summary.txt.gz	Weighted mode	15	-0.0563881	0.0661697	0.40846	-0.186081	0.0733046	0.945172	0.830207	1.07606	0.95 (0.83- 1.08)	0.41
COVID-19	genus.CandidatusSoleaferrea.id.11350.summary.txt.gz	MR Egger	10	-0.0876378	0.574983	0.882631	-1.21461	1.03933	0.916093	0.296827	2.82732	0.92 (0.30- 2.83)	0.88
COVID-19	genus.CandidatusSoleaferrea.id.11350.summary.txt.gz	Weighted median	10	0.0381793	0.062504	0.541312	-0.0843286	0.160687	1.03892	0.919129	1.17432	1.04 (0.92- 1.17)	0.54
COVID-19	genus.CandidatusSoleaferrea.id.11350.summary.txt.gz	Inverse variance weighted	10	0.0203538	0.0517129	0.693881	-0.0810034	0.121711	1.02056	0.922191	1.12943	1.02 (0.92- 1.13)	0.69
COVID-19	genus.CandidatusSoleaferrea.id.11350.summary.txt.gz	Simple mode	10	0.0346	0.102798	0.744146	-0.166883	0.236083	1.03521	0.846298	1.26628	1.04 (0.85- 1.27)	0.74
COVID-19	genus.CandidatusSoleaferrea.id.11350.summary.txt.gz	Weighted mode	10	0.0346	0.0946724	0.723202	-0.150958	0.220158	1.03521	0.859884	1.24627	1.04 (0.86- 1.25)	0.72
COVID-19	genus.Catenibacterium.id.2153.summary.txt.gz	MR Egger	5	-0.353567	0.450119	0.489487	-1.2358	0.528666	0.702179	0.290602	1.69667	0.70 (0.29- 1.70)	0.49
COVID-19	genus.Catenibacterium.id.2153.summary.txt.gz	Weighted median	5	0.00615697	0.054279	0.909688	-0.10023	0.112544	1.00618	0.904629	1.11912	1.01 (0.90- 1.12)	0.91
COVID-19	genus.Catenibacterium.id.2153.summary.txt.gz	Inverse variance weighted	5	0.0132661	0.047077	0.7781	-0.0790049	0.105537	1.01335	0.924035	1.11131	1.01 (0.92- 1.11)	0.78
COVID-19	genus.Catenibacterium.id.2153.summary.txt.gz	Simple mode	5	0.0235628	0.0882391	0.802645	-0.149386	0.196511	1.02384	0.861237	1.21715	1.02 (0.86- 1.22)	0.8
COVID-19	genus.Catenibacterium.id.2153.summary.txt.gz	Weighted mode	5	0.047263	0.0835392	0.601787	-0.116474	0.211	1.0484	0.890053	1.23491	1.05 (0.89- 1.23)	0.6
COVID-19	genus.ChristensenellaceaeR.7group.id.11283.summary.txt.gz	MR Egger	10	-0.166147	0.240391	0.509026	-0.637313	0.30502	0.846922	0.528711	1.35665	0.85 (0.53- 1.36)	0.51
COVID-19	genus.ChristensenellaceaeR.7group.id.11283.summary.txt.gz	Weighted median	10	0.10218	0.0935663	0.274807	-0.0812101	0.28557	1.10758	0.922	1.33052	1.11 (0.92- 1.33)	0.27
COVID-19	genus.ChristensenellaceaeR.7group.id.11283.summary.txt.gz	Inverse variance weighted	10	-0.0182373	0.0775754	0.814138	-0.170285	0.13381	0.981928	0.843424	1.14318	0.98 (0.84- 1.14)	0.81
COVID-19	genus.ChristensenellaceaeR.7group.id.11283.summary.txt.gz	Simple mode	10	0.152108	0.152597	0.344907	-0.146982	0.451198	1.16429	0.86331	1.57019	1.16 (0.86- 1.57)	0.34
COVID-19	genus.ChristensenellaceaeR.7group.id.11283.summary.txt.gz	Weighted mode	10	0.146906	0.139858	0.320921	-0.127215	0.421027	1.15825	0.880545	1.52353	1.16 (0.88- 1.52)	0.32
COVID-19	genus.Clostridiumsensustricto1.id.1873.summary.txt.gz	MR Egger	7	-0.0489173	0.148169	0.754675	-0.339329	0.241494	0.95226	0.712248	1.27315	0.95 (0.71- 1.27)	0.75
COVID-19	genus.Clostridiumsensustricto1.id.1873.summary.txt.gz	Weighted median	7	-0.0846384	0.0858104	0.323966	-0.252827	0.0835501	0.918844	0.776602	1.08714	0.92 (0.78- 1.09)	0.32
COVID-19	genus.Clostridiumsensustricto1.id.1873.summary.txt.gz	Inverse variance weighted	7	-0.0958808	0.0629398	0.127665	-0.219243	0.0274811	0.908572	0.803127	1.02786	0.91 (0.80- 1.03)	0.13
COVID-19	genus.Clostridiumsensustricto1.id.1873.summary.txt.gz	Simple mode	7	-0.0701565	0.13436	0.620272	-0.333502	0.193189	0.932248	0.716411	1.21311	0.93 (0.72- 1.21)	0.62
COVID-19	genus.Clostridiumsensustricto1.id.1873.summary.txt.gz	Weighted mode	7	-0.0613997	0.113303	0.607405	-0.283474	0.160675	0.940447	0.753163	1.1743	0.94 (0.75- 1.17)	0.61
COVID-19	genus.Collinsella.id.815.summary.txt.gz	MR Egger	9	-0.228392	0.332103	0.513767	-0.879314	0.42253	0.795812	0.415067	1.52582	0.80 (0.42- 1.53)	0.51
COVID-19	genus.Collinsella.id.815.summary.txt.gz	Weighted median	9	-0.0230345	0.0915309	0.801305	-0.202435	0.156366	0.977229	0.81674	1.16925	0.98 (0.82- 1.17)	0.8
COVID-19	genus.Collinsella.id.815.summary.txt.gz	Inverse variance weighted	9	0.00290968	0.0862386	0.973085	-0.166118	0.171937	1.00291	0.846946	1.1876	1.00 (0.85- 1.19)	0.97
COVID-19	genus.Collinsella.id.815.summary.txt.gz	Simple mode	9	-0.0788885	0.161936	0.639214	-0.396283	0.238506	0.924143	0.672816	1.26935	0.92 (0.67- 1.27)	0.64
COVID-19	genus.Collinsella.id.815.summary.txt.gz	Weighted mode	9	-0.0755247	0.138739	0.60103	-0.347453	0.196404	0.927257	0.706485	1.21702	0.93 (0.71- 1.22)	0.6
COVID-19	genus.Coprobacter.id.949.summary.txt.gz	MR Egger	11	0.181816	0.258082	0.498952	-0.324025	0.687656	1.19939	0.723232	1.98905	1.20 (0.72- 1.99)	0.5
COVID-19	genus.Coprobacter.id.949.summary.txt.gz	Weighted median	11	-0.0762396	0.0587627	0.194488	-0.191414	0.0389352	0.926594	0.82579	1.0397	0.93 (0.83- 1.04)	0.19
COVID-19	genus.Coprobacter.id.949.summary.txt.gz	Inverse variance weighted	11	-0.0412348	0.07182	0.565873	-0.182002	0.0995324	0.959604	0.8336	1.10465	0.96 (0.83- 1.10)	0.57
COVID-19	genus.Coprobacter.id.949.summary.txt.gz	Simple mode	11	-0.091393	0.0799081	0.279377	-0.248013	0.065227	0.912659	0.78035	1.0674	0.91 (0.78- 1.07)	0.28
COVID-19	genus.Coprobacter.id.949.summary.txt.gz	Weighted mode	11	-0.091393	0.0773956	0.264984	-0.243088	0.0603024	0.912659	0.784202	1.06216	0.91 (0.78- 1.06)	0.26
COVID-19	genus.Coprococcus1.id.11301.summary.txt.gz	MR Egger	12	-0.0325055	0.155124	0.83823	-0.336549	0.271538	0.968017	0.714231	1.31198	0.97 (0.71- 1.31)	0.84
COVID-19	genus.Coprococcus1.id.11301.summary.txt.gz	Weighted median	12	-0.0584549	0.0738274	0.42849	-0.203157	0.0862468	0.943221	0.81615	1.09008	0.94 (0.82- 1.09)	0.43
COVID-19	genus.Coprococcus1.id.11301.summary.txt.gz	Inverse variance weighted	12	-0.0325661	0.0579693	0.574264	-0.146186	0.0810536	0.967958	0.863997	1.08443	0.97 (0.86- 1.08)	0.57
COVID-19	genus.Coprococcus1.id.11301.summary.txt.gz	Simple mode	12	0.0327059	0.130086	0.806126	-0.222263	0.287674	1.03325	0.800705	1.33332	1.03 (0.80- 1.33)	0.81
COVID-19	genus.Coprococcus1.id.11301.summary.txt.gz	Weighted mode	12	0.0028905	0.127323	0.982294	-0.246662	0.252443	1.00289	0.781405	1.28717	1.00 (0.78- 1.29)	0.98
COVID-19	genus.Coprococcus2.id.11302.summary.txt.gz	MR Egger	8	-0.485733	0.613053	0.458348	-1.68732	0.715852	0.615246	0.185015	2.04593	0.62 (0.19- 2.05)	0.46
COVID-19	genus.Coprococcus2.id.11302.summary.txt.gz	Weighted median	8	0.0381001	0.0926382	0.680868	-0.143471	0.219671	1.03884	0.866346	1.24567	1.04 (0.87- 1.25)	0.68
COVID-19	genus.Coprococcus2.id.11302.summary.txt.gz	Inverse variance weighted	8	0.0532196	0.0749076	0.477412	-0.0935992	0.200038	1.05466	0.910648	1.22145	1.05 (0.91- 1.22)	0.48
COVID-19	genus.Coprococcus2.id.11302.summary.txt.gz	Simple mode	8	0.179351	0.160523	0.300744	-0.135273	0.493975	1.19644	0.873477	1.63882	1.20 (0.87- 1.64)	0.3
COVID-19	genus.Coprococcus2.id.11302.summary.txt.gz	Weighted mode	8	0.168689	0.155702	0.314527	-0.136487	0.473865	1.18375	0.872418	1.60619	1.18 (0.87- 1.61)	0.31
COVID-19	genus.Coprococcus3.id.11303.summary.txt.gz	MR Egger	9	-0.0107415	0.270292	0.96941	-0.540513	0.51903	0.989316	0.582449	1.6804	0.99 (0.58- 1.68)	0.97
COVID-19	genus.Coprococcus3.id.11303.summary.txt.gz	Weighted median	9	-0.00263009	0.0934717	0.977552	-0.185835	0.180574	0.997373	0.830411	1.19791	1.00 (0.83- 1.20)	0.98
COVID-19	genus.Coprococcus3.id.11303.summary.txt.gz	Inverse variance weighted	9	0.00120577	0.0693744	0.986133	-0.134768	0.13718	1.00121	0.873919	1.14703	1.00 (0.87- 1.15)	0.99
COVID-19	genus.Coprococcus3.id.11303.summary.txt.gz	Simple mode	9	0.0695199	0.140066	0.633006	-0.20501	0.34405	1.07199	0.814639	1.41065	1.07 (0.81- 1.41)	0.63
COVID-19	genus.Coprococcus3.id.11303.summary.txt.gz	Weighted mode	9	0.0649941	0.139865	0.654538	-0.209142	0.33913	1.06715	0.81128	1.40373	1.07 (0.81- 1.40)	0.65
COVID-19	genus.DefluviitaleaceaeUCG011.id.11287.summary.txt.gz	MR Egger	9	0.261729	0.183365	0.196525	-0.0976668	0.621125	1.29917	0.906951	1.86102	1.30 (0.91- 1.86)	0.2
COVID-19	genus.DefluviitaleaceaeUCG011.id.11287.summary.txt.gz	Weighted median	9	-0.0142158	0.0703842	0.839937	-0.152169	0.123737	0.985885	0.858843	1.13172	0.99 (0.86- 1.13)	0.84
COVID-19	genus.DefluviitaleaceaeUCG011.id.11287.summary.txt.gz	Inverse variance weighted	9	-0.0596305	0.0602449	0.322271	-0.177711	0.0584496	0.942113	0.837185	1.06019	0.94 (0.84- 1.06)	0.32
COVID-19	genus.DefluviitaleaceaeUCG011.id.11287.summary.txt.gz	Simple mode	9	0.024477	0.12047	0.844067	-0.211644	0.260598	1.02478	0.809253	1.29771	1.02 (0.81- 1.30)	0.84
COVID-19	genus.DefluviitaleaceaeUCG011.id.11287.summary.txt.gz	Weighted mode	9	0.0221618	0.107193	0.841373	-0.187936	0.23226	1.02241	0.828668	1.26145	1.02 (0.83- 1.26)	0.84
COVID-19	genus.Desulfovibrio.id.3173.summary.txt.gz	MR Egger	10	0.146049	0.194496	0.474214	-0.235164	0.527261	1.15725	0.790441	1.69429	1.16 (0.79- 1.69)	0.47
COVID-19	genus.Desulfovibrio.id.3173.summary.txt.gz	Weighted median	10	-0.0294043	0.0728225	0.686374	-0.172136	0.113328	0.971024	0.841864	1.12	0.97 (0.84- 1.12)	0.69
COVID-19	genus.Desulfovibrio.id.3173.summary.txt.gz	Inverse variance weighted	10	-0.0306218	0.065254	0.638877	-0.15852	0.0972761	0.969842	0.853406	1.10216	0.97 (0.85- 1.10)	0.64
COVID-19	genus.Desulfovibrio.id.3173.summary.txt.gz	Simple mode	10	-0.100157	0.12127	0.430209	-0.337846	0.137532	0.904695	0.713305	1.14744	0.90 (0.71- 1.15)	0.43
COVID-19	genus.Desulfovibrio.id.3173.summary.txt.gz	Weighted mode	10	-0.0612044	0.102873	0.566531	-0.262835	0.140426	0.940631	0.768869	1.15076	0.94 (0.77- 1.15)	0.57
COVID-19	genus.Dialister.id.2183.summary.txt.gz	MR Egger	11	-0.415793	0.307173	0.208873	-1.01785	0.186265	0.659817	0.36137	1.20474	0.66 (0.36- 1.20)	0.21
COVID-19	genus.Dialister.id.2183.summary.txt.gz	Weighted median	11	0.0246947	0.0850823	0.771629	-0.142067	0.191456	1.025	0.867564	1.21101	1.03 (0.87- 1.21)	0.77
COVID-19	genus.Dialister.id.2183.summary.txt.gz	Inverse variance weighted	11	0.00628218	0.0758256	0.933971	-0.142336	0.1549	1.0063	0.86733	1.16754	1.01 (0.87- 1.17)	0.93
COVID-19	genus.Dialister.id.2183.summary.txt.gz	Simple mode	11	0.0914531	0.15005	0.555797	-0.202645	0.385551	1.09577	0.816568	1.47042	1.10 (0.82- 1.47)	0.56
COVID-19	genus.Dialister.id.2183.summary.txt.gz	Weighted mode	11	0.0646581	0.15116	0.677901	-0.231615	0.360931	1.06679	0.793251	1.43467	1.07 (0.79- 1.43)	0.68
COVID-19	genus.Dorea.id.1997.summary.txt.gz	MR Egger	10	-0.0204122	0.157984	0.900386	-0.330062	0.289237	0.979795	0.718879	1.33541	0.98 (0.72- 1.34)	0.9
COVID-19	genus.Dorea.id.1997.summary.txt.gz	Weighted median	10	0.182629	0.0874061	0.0366694	0.0113126	0.353945	1.20037	1.01138	1.42468	1.20 (1.01- 1.42)	0.037
COVID-19	genus.Dorea.id.1997.summary.txt.gz	Inverse variance weighted	10	0.149205	0.062075	0.0162334	0.027538	0.270872	1.16091	1.02792	1.31111	1.16 (1.03- 1.31)	0.016
COVID-19	genus.Dorea.id.1997.summary.txt.gz	Simple mode	10	0.209882	0.130528	0.142309	-0.045953	0.465716	1.23353	0.955087	1.59316	1.23 (0.96- 1.59)	0.14
COVID-19	genus.Dorea.id.1997.summary.txt.gz	Weighted mode	10	0.196245	0.115321	0.123014	-0.0297835	0.422273	1.21682	0.970656	1.52543	1.22 (0.97- 1.53)	0.12
COVID-19	genus.Eggerthella.id.819.summary.txt.gz	MR Egger	10	-0.0449314	0.29485	0.882655	-0.622838	0.532975	0.956063	0.53642	1.70399	0.96 (0.54- 1.70)	0.88
COVID-19	genus.Eggerthella.id.819.summary.txt.gz	Weighted median	10	0.0204949	0.0592668	0.729488	-0.0956681	0.136658	1.02071	0.908766	1.14644	1.02 (0.91- 1.15)	0.73
COVID-19	genus.Eggerthella.id.819.summary.txt.gz	Inverse variance weighted	10	0.0122313	0.0613026	0.841853	-0.107922	0.132384	1.01231	0.897698	1.14155	1.01 (0.90- 1.14)	0.84
COVID-19	genus.Eggerthella.id.819.summary.txt.gz	Simple mode	10	0.0134104	0.101079	0.897372	-0.184705	0.211526	1.0135	0.831349	1.23556	1.01 (0.83- 1.24)	0.9
COVID-19	genus.Eggerthella.id.819.summary.txt.gz	Weighted mode	10	0.00597562	0.0895165	0.948237	-0.169477	0.181428	1.00599	0.844106	1.19893	1.01 (0.84- 1.20)	0.95
COVID-19	genus.Eisenbergiella.id.11304.summary.txt.gz	MR Egger	11	0.102284	0.393799	0.800912	-0.669563	0.87413	1.1077	0.511932	2.39679	1.11 (0.51- 2.40)	0.8
COVID-19	genus.Eisenbergiella.id.11304.summary.txt.gz	Weighted median	11	0.0481321	0.0553916	0.384878	-0.0604354	0.1567	1.04931	0.941355	1.16964	1.05 (0.94- 1.17)	0.38
COVID-19	genus.Eisenbergiella.id.11304.summary.txt.gz	Inverse variance weighted	11	0.0127776	0.0490946	0.794659	-0.0834477	0.109003	1.01286	0.919939	1.11517	1.01 (0.92- 1.12)	0.79
COVID-19	genus.Eisenbergiella.id.11304.summary.txt.gz	Simple mode	11	0.0592937	0.08713	0.511623	-0.111481	0.230069	1.06109	0.894508	1.25869	1.06 (0.89- 1.26)	0.51
COVID-19	genus.Eisenbergiella.id.11304.summary.txt.gz	Weighted mode	11	0.0592937	0.0810792	0.481377	-0.0996216	0.218209	1.06109	0.90518	1.24385	1.06 (0.91- 1.24)	0.48
COVID-19	genus.Enterorhabdus.id.820.summary.txt.gz	MR Egger	6	0.171809	0.135563	0.27378	-0.0938939	0.437512	1.18745	0.910379	1.54885	1.19 (0.91- 1.55)	0.27
COVID-19	genus.Enterorhabdus.id.820.summary.txt.gz	Weighted median	6	0.0280325	0.0670863	0.676052	-0.103457	0.159522	1.02843	0.901715	1.17295	1.03 (0.90- 1.17)	0.68
COVID-19	genus.Enterorhabdus.id.820.summary.txt.gz	Inverse variance weighted	6	-0.0153661	0.0597394	0.79701	-0.132455	0.101723	0.984751	0.875942	1.10708	0.98 (0.88- 1.11)	0.8
COVID-19	genus.Enterorhabdus.id.820.summary.txt.gz	Simple mode	6	0.0222598	0.0911573	0.816787	-0.156409	0.200928	1.02251	0.85521	1.22254	1.02 (0.86- 1.22)	0.82
COVID-19	genus.Enterorhabdus.id.820.summary.txt.gz	Weighted mode	6	0.0487474	0.0698462	0.51634	-0.0881511	0.185646	1.04996	0.915623	1.204	1.05 (0.92- 1.20)	0.52
COVID-19	genus.Erysipelatoclostridium.id.11381.summary.txt.gz	MR Egger	15	-0.222949	0.18784	0.256501	-0.591115	0.145217	0.800156	0.55371	1.15629	0.80 (0.55- 1.16)	0.26
COVID-19	genus.Erysipelatoclostridium.id.11381.summary.txt.gz	Weighted median	15	-0.0466869	0.0604777	0.440133	-0.165223	0.0718495	0.954386	0.847704	1.07449	0.95 (0.85- 1.07)	0.44
COVID-19	genus.Erysipelatoclostridium.id.11381.summary.txt.gz	Inverse variance weighted	15	-0.051369	0.047952	0.284053	-0.145355	0.0426169	0.949928	0.864715	1.04354	0.95 (0.86- 1.04)	0.28
COVID-19	genus.Erysipelatoclostridium.id.11381.summary.txt.gz	Simple mode	15	-0.0766135	0.112945	0.508624	-0.297986	0.144759	0.926248	0.742312	1.15576	0.93 (0.74- 1.16)	0.51
COVID-19	genus.Erysipelatoclostridium.id.11381.summary.txt.gz	Weighted mode	15	-0.0323405	0.110992	0.775035	-0.249884	0.185203	0.968177	0.778891	1.20346	0.97 (0.78- 1.20)	0.78
COVID-19	genus.ErysipelotrichaceaeUCG003.id.11384.summary.txt.gz	MR Egger	16	0.0917986	0.159069	0.573036	-0.219977	0.403574	1.09614	0.802537	1.49717	1.10 (0.80- 1.50)	0.57
COVID-19	genus.ErysipelotrichaceaeUCG003.id.11384.summary.txt.gz	Weighted median	16	-0.104002	0.0683683	0.128211	-0.238003	0.0300003	0.901224	0.7882	1.03045	0.90 (0.79- 1.03)	0.13
COVID-19	genus.ErysipelotrichaceaeUCG003.id.11384.summary.txt.gz	Inverse variance weighted	16	-0.100765	0.0594026	0.0898288	-0.217194	0.0156644	0.904146	0.804774	1.01579	0.90 (0.80- 1.02)	0.09
COVID-19	genus.ErysipelotrichaceaeUCG003.id.11384.summary.txt.gz	Simple mode	16	-0.180064	0.147702	0.241631	-0.46956	0.109433	0.835217	0.625277	1.11565	0.84 (0.63- 1.12)	0.24
COVID-19	genus.ErysipelotrichaceaeUCG003.id.11384.summary.txt.gz	Weighted mode	16	-0.125765	0.12696	0.3376	-0.374607	0.123077	0.881822	0.68756	1.13097	0.88 (0.69- 1.13)	0.34
COVID-19	genus.Escherichia.Shigella.id.3504.summary.txt.gz	MR Egger	10	-0.193881	0.17735	0.306123	-0.541487	0.153725	0.823756	0.581883	1.16617	0.82 (0.58- 1.17)	0.31
COVID-19	genus.Escherichia.Shigella.id.3504.summary.txt.gz	Weighted median	10	-0.043958	0.0775425	0.57079	-0.195941	0.108025	0.956994	0.82206	1.11408	0.96 (0.82- 1.11)	0.57
COVID-19	genus.Escherichia.Shigella.id.3504.summary.txt.gz	Inverse variance weighted	10	-0.0464027	0.0588484	0.430397	-0.161745	0.0689401	0.954657	0.850658	1.07137	0.95 (0.85- 1.07)	0.43
COVID-19	genus.Escherichia.Shigella.id.3504.summary.txt.gz	Simple mode	10	-0.0122843	0.137349	0.930692	-0.281488	0.256919	0.987791	0.75466	1.29294	0.99 (0.75- 1.29)	0.93
COVID-19	genus.Escherichia.Shigella.id.3504.summary.txt.gz	Weighted mode	10	-0.0122843	0.12159	0.921741	-0.250601	0.226032	0.987791	0.778333	1.25362	0.99 (0.78- 1.25)	0.92
COVID-19	genus.Faecalibacterium.id.2057.summary.txt.gz	MR Egger	10	0.0369831	0.106976	0.738472	-0.172689	0.246655	1.03768	0.841399	1.27974	1.04 (0.84- 1.28)	0.74
COVID-19	genus.Faecalibacterium.id.2057.summary.txt.gz	Weighted median	10	-0.0453483	0.0765927	0.553803	-0.19547	0.104773	0.955665	0.822448	1.11046	0.96 (0.82- 1.11)	0.55
COVID-19	genus.Faecalibacterium.id.2057.summary.txt.gz	Inverse variance weighted	10	-0.0959492	0.0559083	0.0861271	-0.205529	0.0136309	0.90851	0.814216	1.01372	0.91 (0.81- 1.01)	0.09
COVID-19	genus.Faecalibacterium.id.2057.summary.txt.gz	Simple mode	10	-0.0312494	0.106531	0.775916	-0.24005	0.177551	0.969234	0.786589	1.19429	0.97 (0.79- 1.19)	0.78
COVID-19	genus.Faecalibacterium.id.2057.summary.txt.gz	Weighted mode	10	-0.0348605	0.0801755	0.673945	-0.192004	0.122284	0.96574	0.825303	1.13007	0.97 (0.83- 1.13)	0.67
COVID-19	genus.FamilyXIIIAD3011group.id.11293.summary.txt.gz	MR Egger	13	0.32952	0.261914	0.234398	-0.183832	0.842872	1.3903	0.832075	2.32303	1.39 (0.83- 2.32)	0.23
COVID-19	genus.FamilyXIIIAD3011group.id.11293.summary.txt.gz	Weighted median	13	0.0134558	0.0747626	0.857168	-0.133079	0.15999	1.01355	0.875396	1.1735	1.01 (0.88- 1.17)	0.86
COVID-19	genus.FamilyXIIIAD3011group.id.11293.summary.txt.gz	Inverse variance weighted	13	-0.0430886	0.0557132	0.439285	-0.152286	0.0661091	0.957826	0.858742	1.06834	0.96 (0.86- 1.07)	0.44
COVID-19	genus.FamilyXIIIAD3011group.id.11293.summary.txt.gz	Simple mode	13	0.00178183	0.132738	0.98951	-0.258385	0.261949	1.00178	0.772297	1.29946	1.00 (0.77- 1.30)	0.99
COVID-19	genus.FamilyXIIIAD3011group.id.11293.summary.txt.gz	Weighted mode	13	0.00633107	0.117815	0.958029	-0.224587	0.237249	1.00635	0.798846	1.26776	1.01 (0.80- 1.27)	0.96
COVID-19	genus.FamilyXIIIUCG001.id.11294.summary.txt.gz	MR Egger	8	-0.307197	0.224942	0.22102	-0.748083	0.133689	0.735506	0.473273	1.14304	0.74 (0.47- 1.14)	0.22
COVID-19	genus.FamilyXIIIUCG001.id.11294.summary.txt.gz	Weighted median	8	-0.0845469	0.0915356	0.355668	-0.263957	0.0948629	0.918929	0.768007	1.09951	0.92 (0.77- 1.10)	0.36
COVID-19	genus.FamilyXIIIUCG001.id.11294.summary.txt.gz	Inverse variance weighted	8	-0.0373261	0.0849963	0.660553	-0.203919	0.129267	0.963362	0.815528	1.13799	0.96 (0.82- 1.14)	0.66
COVID-19	genus.FamilyXIIIUCG001.id.11294.summary.txt.gz	Simple mode	8	-0.0922928	0.137938	0.524885	-0.362652	0.178066	0.911838	0.695829	1.1949	0.91 (0.70- 1.19)	0.52
COVID-19	genus.FamilyXIIIUCG001.id.11294.summary.txt.gz	Weighted mode	8	-0.0999415	0.121695	0.438578	-0.338464	0.138581	0.90489	0.712864	1.14864	0.90 (0.71- 1.15)	0.44
COVID-19	genus.Flavonifractor.id.2059.summary.txt.gz	MR Egger	5	-0.351111	0.312073	0.342438	-0.962773	0.260551	0.703906	0.381832	1.29765	0.70 (0.38- 1.30)	0.34
COVID-19	genus.Flavonifractor.id.2059.summary.txt.gz	Weighted median	5	-0.0135812	0.0959918	0.887488	-0.201725	0.174563	0.986511	0.81732	1.19073	0.99 (0.82- 1.19)	0.89
COVID-19	genus.Flavonifractor.id.2059.summary.txt.gz	Inverse variance weighted	5	-0.0313021	0.0756223	0.678928	-0.179522	0.116918	0.969183	0.83567	1.12403	0.97 (0.84- 1.12)	0.68
COVID-19	genus.Flavonifractor.id.2059.summary.txt.gz	Simple mode	5	0.058736	0.142953	0.70222	-0.221451	0.338923	1.0605	0.801355	1.40344	1.06 (0.80- 1.40)	0.7
COVID-19	genus.Flavonifractor.id.2059.summary.txt.gz	Weighted mode	5	0.0640229	0.161247	0.711605	-0.252021	0.380066	1.06612	0.777229	1.46238	1.07 (0.78- 1.46)	0.71
COVID-19	genus.Fusicatenibacter.id.11305.summary.txt.gz	MR Egger	18	0.116007	0.184487	0.538348	-0.245587	0.477601	1.123	0.782246	1.6122	1.12 (0.78- 1.61)	0.54
COVID-19	genus.Fusicatenibacter.id.11305.summary.txt.gz	Weighted median	18	-0.0537561	0.0722123	0.456624	-0.195292	0.0877801	0.947663	0.822594	1.09175	0.95 (0.82- 1.09)	0.46
COVID-19	genus.Fusicatenibacter.id.11305.summary.txt.gz	Inverse variance weighted	18	-0.0848916	0.0517228	0.100739	-0.186268	0.016485	0.918612	0.830051	1.01662	0.92 (0.83- 1.02)	0.1
COVID-19	genus.Fusicatenibacter.id.11305.summary.txt.gz	Simple mode	18	-0.246673	0.136211	0.0878554	-0.513647	0.0203012	0.781396	0.598309	1.02051	0.78 (0.60- 1.02)	0.09
COVID-19	genus.Fusicatenibacter.id.11305.summary.txt.gz	Weighted mode	18	0.0185002	0.132028	0.89021	-0.240276	0.277276	1.01867	0.786411	1.31953	1.02 (0.79- 1.32)	0.89
COVID-19	genus.Gordonibacter.id.821.summary.txt.gz	MR Egger	12	0.16035	0.135577	0.264275	-0.10538	0.42608	1.17392	0.899982	1.53124	1.17 (0.90- 1.53)	0.26
COVID-19	genus.Gordonibacter.id.821.summary.txt.gz	Weighted median	12	0.0267873	0.0419219	0.522834	-0.0553796	0.108954	1.02715	0.946126	1.11511	1.03 (0.95- 1.12)	0.52
COVID-19	genus.Gordonibacter.id.821.summary.txt.gz	Inverse variance weighted	12	0.00389043	0.0325482	0.904857	-0.0599041	0.067685	1.0039	0.941855	1.07003	1.00 (0.94- 1.07)	0.9
COVID-19	genus.Gordonibacter.id.821.summary.txt.gz	Simple mode	12	0.0397445	0.0662256	0.560575	-0.0900577	0.169547	1.04054	0.913878	1.18477	1.04 (0.91- 1.18)	0.56
COVID-19	genus.Gordonibacter.id.821.summary.txt.gz	Weighted mode	12	0.0397445	0.0687514	0.574847	-0.0950082	0.174497	1.04054	0.909365	1.19065	1.04 (0.91- 1.19)	0.57
COVID-19	genus.Haemophilus.id.3698.summary.txt.gz	MR Egger	9	0.115445	0.108054	0.320793	-0.0963405	0.32723	1.12237	0.908155	1.38712	1.12 (0.91- 1.39)	0.32
COVID-19	genus.Haemophilus.id.3698.summary.txt.gz	Weighted median	9	-0.0360932	0.059365	0.543195	-0.152449	0.0802622	0.96455	0.858603	1.08357	0.96 (0.86- 1.08)	0.54
COVID-19	genus.Haemophilus.id.3698.summary.txt.gz	Inverse variance weighted	9	-0.0146419	0.0456374	0.748339	-0.104091	0.0748074	0.985465	0.901143	1.07768	0.99 (0.90- 1.08)	0.75
COVID-19	genus.Haemophilus.id.3698.summary.txt.gz	Simple mode	9	-0.0631916	0.0969577	0.532839	-0.253229	0.126846	0.938764	0.77629	1.13524	0.94 (0.78- 1.14)	0.53
COVID-19	genus.Haemophilus.id.3698.summary.txt.gz	Weighted mode	9	-0.0609418	0.0952343	0.540118	-0.247601	0.125717	0.940878	0.780671	1.13396	0.94 (0.78- 1.13)	0.54
COVID-19	genus.Holdemanella.id.11393.summary.txt.gz	MR Egger	11	-0.295814	0.128511	0.046856	-0.547695	-0.0439336	0.743925	0.578281	0.957017	0.74 (0.58- 0.96)	0.047
COVID-19	genus.Holdemanella.id.11393.summary.txt.gz	Weighted median	11	0.0131575	0.0589845	0.823484	-0.102452	0.128767	1.01324	0.902621	1.13743	1.01 (0.90- 1.14)	0.82
COVID-19	genus.Holdemanella.id.11393.summary.txt.gz	Inverse variance weighted	11	-0.00720206	0.0424678	0.865334	-0.0904389	0.0760348	0.992824	0.91353	1.079	0.99 (0.91- 1.08)	0.87
COVID-19	genus.Holdemanella.id.11393.summary.txt.gz	Simple mode	11	0.0772587	0.110751	0.501332	-0.139814	0.294331	1.08032	0.86952	1.34223	1.08 (0.87- 1.34)	0.5
COVID-19	genus.Holdemanella.id.11393.summary.txt.gz	Weighted mode	11	0.0772587	0.114107	0.513719	-0.146392	0.300909	1.08032	0.863819	1.35109	1.08 (0.86- 1.35)	0.51
COVID-19	genus.Holdemania.id.2157.summary.txt.gz	MR Egger	15	-0.0253683	0.113715	0.826935	-0.248249	0.197513	0.974951	0.780166	1.21837	0.97 (0.78- 1.22)	0.83
COVID-19	genus.Holdemania.id.2157.summary.txt.gz	Weighted median	15	0.0179673	0.0524467	0.731912	-0.0848283	0.120763	1.01813	0.91867	1.12836	1.02 (0.92- 1.13)	0.73
COVID-19	genus.Holdemania.id.2157.summary.txt.gz	Inverse variance weighted	15	0.0202407	0.0393027	0.606556	-0.0567925	0.0972739	1.02045	0.94479	1.10216	1.02 (0.94- 1.10)	0.61
COVID-19	genus.Holdemania.id.2157.summary.txt.gz	Simple mode	15	-0.00130502	0.0799739	0.987211	-0.158054	0.155444	0.998696	0.853804	1.16818	1.00 (0.85- 1.17)	0.99
COVID-19	genus.Holdemania.id.2157.summary.txt.gz	Weighted mode	15	0.0105251	0.0796376	0.896736	-0.145565	0.166615	1.01058	0.864534	1.1813	1.01 (0.86- 1.18)	0.9
COVID-19	genus.Howardella.id.2000.summary.txt.gz	MR Egger	10	-0.0858075	0.15679	0.599119	-0.393116	0.221501	0.917771	0.674951	1.24795	0.92 (0.67- 1.25)	0.6
COVID-19	genus.Howardella.id.2000.summary.txt.gz	Weighted median	10	0.0210718	0.042288	0.618278	-0.0618126	0.103956	1.0213	0.940059	1.10955	1.02 (0.94- 1.11)	0.62
COVID-19	genus.Howardella.id.2000.summary.txt.gz	Inverse variance weighted	10	-0.0102304	0.0343551	0.765868	-0.0775665	0.0571056	0.989822	0.925366	1.05877	0.99 (0.93- 1.06)	0.77
COVID-19	genus.Howardella.id.2000.summary.txt.gz	Simple mode	10	0.0458481	0.0829549	0.593937	-0.116744	0.20844	1.04692	0.889813	1.23175	1.05 (0.89- 1.23)	0.59
COVID-19	genus.Howardella.id.2000.summary.txt.gz	Weighted mode	10	0.0458481	0.0831257	0.594683	-0.117078	0.208774	1.04692	0.889516	1.23217	1.05 (0.89- 1.23)	0.59
COVID-19	genus.Hungatella.id.11306.summary.txt.gz	MR Egger	5	-0.0433367	0.302439	0.895144	-0.636116	0.549443	0.957589	0.529344	1.73229	0.96 (0.53- 1.73)	0.9
COVID-19	genus.Hungatella.id.11306.summary.txt.gz	Weighted median	5	-0.0533747	0.0639189	0.403696	-0.178656	0.0719063	0.948025	0.836394	1.07455	0.95 (0.84- 1.07)	0.4
COVID-19	genus.Hungatella.id.11306.summary.txt.gz	Inverse variance weighted	5	-0.0301049	0.0494604	0.542745	-0.127047	0.0668374	0.970344	0.880692	1.06912	0.97 (0.88- 1.07)	0.54
COVID-19	genus.Hungatella.id.11306.summary.txt.gz	Simple mode	5	-0.0654966	0.0802573	0.460262	-0.222801	0.0918076	0.936602	0.800274	1.09615	0.94 (0.80- 1.10)	0.46
COVID-19	genus.Hungatella.id.11306.summary.txt.gz	Weighted mode	5	-0.0679947	0.0816042	0.451579	-0.227939	0.0919496	0.934265	0.796173	1.09631	0.93 (0.80- 1.10)	0.45
COVID-19	genus.Intestinibacter.id.11345.summary.txt.gz	MR Egger	15	0.0148088	0.15716	0.926365	-0.293225	0.322843	1.01492	0.745854	1.38105	1.01 (0.75- 1.38)	0.93
COVID-19	genus.Intestinibacter.id.11345.summary.txt.gz	Weighted median	15	-0.0376934	0.0596442	0.527406	-0.154596	0.0792092	0.963008	0.856761	1.08243	0.96 (0.86- 1.08)	0.53
COVID-19	genus.Intestinibacter.id.11345.summary.txt.gz	Inverse variance weighted	15	-0.0790875	0.0470509	0.0927842	-0.171307	0.0131324	0.923959	0.842563	1.01322	0.92 (0.84- 1.01)	0.09
COVID-19	genus.Intestinibacter.id.11345.summary.txt.gz	Simple mode	15	-0.0223236	0.0977619	0.822678	-0.213937	0.16929	0.977924	0.807399	1.18446	0.98 (0.81- 1.18)	0.82
COVID-19	genus.Intestinibacter.id.11345.summary.txt.gz	Weighted mode	15	-0.0277266	0.0939981	0.772346	-0.211963	0.15651	0.972654	0.808995	1.16942	0.97 (0.81- 1.17)	0.77
COVID-19	genus.Intestinimonas.id.2062.summary.txt.gz	MR Egger	17	0.108354	0.115237	0.361973	-0.11751	0.334218	1.11444	0.889132	1.39685	1.11 (0.89- 1.40)	0.36
COVID-19	genus.Intestinimonas.id.2062.summary.txt.gz	Weighted median	17	0.0435533	0.0571442	0.445962	-0.0684494	0.155556	1.04452	0.933841	1.16831	1.04 (0.93- 1.17)	0.45
COVID-19	genus.Intestinimonas.id.2062.summary.txt.gz	Inverse variance weighted	17	0.0495943	0.0444466	0.264499	-0.0375209	0.13671	1.05084	0.963174	1.1465	1.05 (0.96- 1.15)	0.26
COVID-19	genus.Intestinimonas.id.2062.summary.txt.gz	Simple mode	17	0.0374804	0.103892	0.722995	-0.166148	0.241108	1.03819	0.846921	1.27266	1.04 (0.85- 1.27)	0.72
COVID-19	genus.Intestinimonas.id.2062.summary.txt.gz	Weighted mode	17	0.022845	0.100027	0.822238	-0.173209	0.218899	1.02311	0.840962	1.24471	1.02 (0.84- 1.24)	0.82
COVID-19	genus.Lachnoclostridium.id.11308.summary.txt.gz	MR Egger	13	-0.0550896	0.311694	0.862923	-0.666009	0.55583	0.9464	0.513755	1.74339	0.95 (0.51- 1.74)	0.86
COVID-19	genus.Lachnoclostridium.id.11308.summary.txt.gz	Weighted median	13	0.127151	0.0942874	0.177484	-0.0576527	0.311954	1.13559	0.943978	1.36609	1.14 (0.94- 1.37)	0.18
COVID-19	genus.Lachnoclostridium.id.11308.summary.txt.gz	Inverse variance weighted	13	0.0686325	0.0819748	0.402459	-0.0920382	0.229303	1.07104	0.91207	1.25772	1.07 (0.91- 1.26)	0.4
COVID-19	genus.Lachnoclostridium.id.11308.summary.txt.gz	Simple mode	13	0.176993	0.163316	0.299772	-0.143106	0.497092	1.19362	0.866662	1.64393	1.19 (0.87- 1.64)	0.3
COVID-19	genus.Lachnoclostridium.id.11308.summary.txt.gz	Weighted mode	13	0.187652	0.148402	0.230063	-0.103215	0.478519	1.20641	0.901933	1.61368	1.21 (0.90- 1.61)	0.23
COVID-19	genus.Lachnospira.id.2004.summary.txt.gz	MR Egger	6	-0.534238	0.655951	0.461097	-1.8199	0.751426	0.586116	0.162042	2.12002	0.59 (0.16- 2.12)	0.46
COVID-19	genus.Lachnospira.id.2004.summary.txt.gz	Weighted median	6	-0.0891565	0.11424	0.435137	-0.313067	0.134754	0.914702	0.731201	1.14426	0.91 (0.73- 1.14)	0.44
COVID-19	genus.Lachnospira.id.2004.summary.txt.gz	Inverse variance weighted	6	-0.0751372	0.105901	0.47801	-0.282702	0.132428	0.927616	0.753744	1.1416	0.93 (0.75- 1.14)	0.48
COVID-19	genus.Lachnospira.id.2004.summary.txt.gz	Simple mode	6	-0.119953	0.178037	0.530353	-0.468904	0.228999	0.886962	0.625688	1.25734	0.89 (0.63- 1.26)	0.53
COVID-19	genus.Lachnospira.id.2004.summary.txt.gz	Weighted mode	6	-0.095256	0.178659	0.616751	-0.445427	0.254915	0.90914	0.640551	1.29035	0.91 (0.64- 1.29)	0.62
COVID-19	genus.LachnospiraceaeFCS020group.id.11314.summary.txt.gz	MR Egger	12	-0.189866	0.115226	0.130419	-0.415709	0.0359773	0.82707	0.659872	1.03663	0.83 (0.66- 1.04)	0.13
COVID-19	genus.LachnospiraceaeFCS020group.id.11314.summary.txt.gz	Weighted median	12	-0.0703506	0.0741994	0.343064	-0.215781	0.0750803	0.932067	0.805911	1.07797	0.93 (0.81- 1.08)	0.34
COVID-19	genus.LachnospiraceaeFCS020group.id.11314.summary.txt.gz	Inverse variance weighted	12	-0.0469173	0.0519269	0.366246	-0.148694	0.0548594	0.954166	0.861833	1.05639	0.95 (0.86- 1.06)	0.37
COVID-19	genus.LachnospiraceaeFCS020group.id.11314.summary.txt.gz	Simple mode	12	-0.0666821	0.116242	0.577745	-0.294516	0.161152	0.935493	0.744892	1.17486	0.94 (0.74- 1.17)	0.58
COVID-19	genus.LachnospiraceaeFCS020group.id.11314.summary.txt.gz	Weighted mode	12	-0.103616	0.0958221	0.302686	-0.291427	0.0841958	0.901572	0.747197	1.08784	0.90 (0.75- 1.09)	0.3
COVID-19	genus.LachnospiraceaeNC2004group.id.11316.summary.txt.gz	MR Egger	9	0.0831189	0.176105	0.651297	-0.262047	0.428285	1.08667	0.769475	1.53462	1.09 (0.77- 1.53)	0.65
COVID-19	genus.LachnospiraceaeNC2004group.id.11316.summary.txt.gz	Weighted median	9	0.00651989	0.0589382	0.911916	-0.108999	0.122039	1.00654	0.896731	1.1298	1.01 (0.90- 1.13)	0.91
COVID-19	genus.LachnospiraceaeNC2004group.id.11316.summary.txt.gz	Inverse variance weighted	9	0.0292273	0.0429392	0.496082	-0.0549335	0.113388	1.02966	0.946548	1.12007	1.03 (0.95- 1.12)	0.5
COVID-19	genus.LachnospiraceaeNC2004group.id.11316.summary.txt.gz	Simple mode	9	-0.00747921	0.0940136	0.938546	-0.191746	0.176787	0.992549	0.825517	1.19338	0.99 (0.83- 1.19)	0.94
COVID-19	genus.LachnospiraceaeNC2004group.id.11316.summary.txt.gz	Weighted mode	9	-0.00866752	0.0879848	0.92395	-0.181118	0.163783	0.99137	0.834337	1.17796	0.99 (0.83- 1.18)	0.92
COVID-19	genus.LachnospiraceaeND3007group.id.11317.summary.txt.gz	MR Egger	3	-2.0178	3.377	0.657123	-8.63672	4.60111	0.132947	0.000177469	99.5949	0.13 (0.00-99.59)	0.66
COVID-19	genus.LachnospiraceaeND3007group.id.11317.summary.txt.gz	Weighted median	3	-0.294215	0.165739	0.0758698	-0.619064	0.0306336	0.745116	0.538448	1.03111	0.75 (0.54- 1.03)	0.08
COVID-19	genus.LachnospiraceaeND3007group.id.11317.summary.txt.gz	Inverse variance weighted	3	-0.195697	0.165302	0.236464	-0.51969	0.128296	0.822261	0.594705	1.13689	0.82 (0.59- 1.14)	0.24
COVID-19	genus.LachnospiraceaeND3007group.id.11317.summary.txt.gz	Simple mode	3	-0.355167	0.240048	0.277108	-0.82566	0.115327	0.701057	0.437946	1.12224	0.70 (0.44- 1.12)	0.28
COVID-19	genus.LachnospiraceaeND3007group.id.11317.summary.txt.gz	Weighted mode	3	-0.348987	0.224092	0.259693	-0.788207	0.0902326	0.705402	0.454659	1.09443	0.71 (0.45- 1.09)	0.26
COVID-19	genus.LachnospiraceaeNK4A136group.id.11319.summary.txt.gz	MR Egger	15	-0.0900842	0.0914775	0.342712	-0.26938	0.0892117	0.913854	0.763853	1.09331	0.91 (0.76- 1.09)	0.34
COVID-19	genus.LachnospiraceaeNK4A136group.id.11319.summary.txt.gz	Weighted median	15	-0.0616461	0.0625374	0.324257	-0.184219	0.0609272	0.940216	0.831753	1.06282	0.94 (0.83- 1.06)	0.32
COVID-19	genus.LachnospiraceaeNK4A136group.id.11319.summary.txt.gz	Inverse variance weighted	15	-0.0178446	0.0466036	0.701792	-0.109188	0.0734985	0.982314	0.896562	1.07627	0.98 (0.90- 1.08)	0.7
COVID-19	genus.LachnospiraceaeNK4A136group.id.11319.summary.txt.gz	Simple mode	15	-0.0511026	0.0911672	0.583973	-0.22979	0.127585	0.950181	0.7947	1.13608	0.95 (0.79- 1.14)	0.58
COVID-19	genus.LachnospiraceaeNK4A136group.id.11319.summary.txt.gz	Weighted mode	15	-0.0630991	0.073854	0.40728	-0.207853	0.0816548	0.93885	0.812326	1.08508	0.94 (0.81- 1.09)	0.41
COVID-19	genus.LachnospiraceaeUCG001.id.11321.summary.txt.gz	MR Egger	13	0.204954	0.190157	0.304185	-0.167753	0.577661	1.22747	0.845562	1.78187	1.23 (0.85- 1.78)	0.3
COVID-19	genus.LachnospiraceaeUCG001.id.11321.summary.txt.gz	Weighted median	13	0.0607233	0.0599339	0.310979	-0.0567473	0.178194	1.0626	0.944833	1.19506	1.06 (0.94- 1.20)	0.31
COVID-19	genus.LachnospiraceaeUCG001.id.11321.summary.txt.gz	Inverse variance weighted	13	0.0483311	0.0450813	0.283681	-0.0400283	0.13669	1.04952	0.960762	1.14647	1.05 (0.96- 1.15)	0.28
COVID-19	genus.LachnospiraceaeUCG001.id.11321.summary.txt.gz	Simple mode	13	0.0523843	0.0922047	0.580422	-0.128337	0.233106	1.05378	0.879557	1.26251	1.05 (0.88- 1.26)	0.58
COVID-19	genus.LachnospiraceaeUCG001.id.11321.summary.txt.gz	Weighted mode	13	0.0622036	0.0863553	0.485122	-0.107053	0.23146	1.06418	0.898478	1.26044	1.06 (0.90- 1.26)	0.49
COVID-19	genus.LachnospiraceaeUCG004.id.11324.summary.txt.gz	MR Egger	12	-0.0915569	0.214014	0.677857	-0.511024	0.32791	0.912509	0.599881	1.38806	0.91 (0.60- 1.39)	0.68
COVID-19	genus.LachnospiraceaeUCG004.id.11324.summary.txt.gz	Weighted median	12	0.0141896	0.0739168	0.847768	-0.130687	0.159067	1.01429	0.877492	1.17242	1.01 (0.88- 1.17)	0.85
COVID-19	genus.LachnospiraceaeUCG004.id.11324.summary.txt.gz	Inverse variance weighted	12	-0.0051298	0.0572623	0.928618	-0.117364	0.107104	0.994883	0.889262	1.11305	0.99 (0.89- 1.11)	0.93
COVID-19	genus.LachnospiraceaeUCG004.id.11324.summary.txt.gz	Simple mode	12	0.0309262	0.12049	0.80217	-0.205234	0.267087	1.03141	0.814457	1.30615	1.03 (0.81- 1.31)	0.8
COVID-19	genus.LachnospiraceaeUCG004.id.11324.summary.txt.gz	Weighted mode	12	0.0309262	0.119883	0.801193	-0.204045	0.265897	1.03141	0.815426	1.3046	1.03 (0.82- 1.30)	0.8
COVID-19	genus.LachnospiraceaeUCG008.id.11328.summary.txt.gz	MR Egger	11	0.112375	0.225554	0.630278	-0.32971	0.55446	1.11893	0.719132	1.741	1.12 (0.72- 1.74)	0.63
COVID-19	genus.LachnospiraceaeUCG008.id.11328.summary.txt.gz	Weighted median	11	0.101874	0.0542516	0.0604067	-0.00445874	0.208207	1.10724	0.995551	1.23147	1.11 (1.00- 1.23)	0.06
COVID-19	genus.LachnospiraceaeUCG008.id.11328.summary.txt.gz	Inverse variance weighted	11	0.0377382	0.0413038	0.360889	-0.0432173	0.118694	1.03846	0.957703	1.12602	1.04 (0.96- 1.13)	0.36
COVID-19	genus.LachnospiraceaeUCG008.id.11328.summary.txt.gz	Simple mode	11	0.119791	0.0824411	0.176857	-0.0417931	0.281376	1.12726	0.959068	1.32495	1.13 (0.96- 1.32)	0.18
COVID-19	genus.LachnospiraceaeUCG008.id.11328.summary.txt.gz	Weighted mode	11	0.119791	0.0814899	0.172306	-0.0399288	0.279512	1.12726	0.960858	1.32248	1.13 (0.96- 1.32)	0.17
COVID-19	genus.LachnospiraceaeUCG010.id.11330.summary.txt.gz	MR Egger	10	0.255862	0.163212	0.155594	-0.0640327	0.575757	1.29157	0.937974	1.77848	1.29 (0.94- 1.78)	0.16
COVID-19	genus.LachnospiraceaeUCG010.id.11330.summary.txt.gz	Weighted median	10	0.15771	0.082457	0.0557958	-0.0039062	0.319325	1.17083	0.996101	1.3762	1.17 (1.00- 1.38)	0.06
COVID-19	genus.LachnospiraceaeUCG010.id.11330.summary.txt.gz	Inverse variance weighted	10	0.131023	0.0619029	0.0342941	0.00969376	0.252353	1.13999	1.00974	1.28705	1.14 (1.01- 1.29)	0.034
COVID-19	genus.LachnospiraceaeUCG010.id.11330.summary.txt.gz	Simple mode	10	0.189563	0.144114	0.220908	-0.0929005	0.472027	1.20872	0.911284	1.60324	1.21 (0.91- 1.60)	0.22
COVID-19	genus.LachnospiraceaeUCG010.id.11330.summary.txt.gz	Weighted mode	10	0.194891	0.127422	0.160495	-0.0548552	0.444638	1.21518	0.946622	1.55993	1.22 (0.95- 1.56)	0.16
COVID-19	genus.Lactobacillus.id.1837.summary.txt.gz	MR Egger	10	-0.0584743	0.202703	0.780319	-0.455773	0.338825	0.943203	0.633958	1.4033	0.94 (0.63- 1.40)	0.78
COVID-19	genus.Lactobacillus.id.1837.summary.txt.gz	Weighted median	10	-0.0992656	0.062689	0.113316	-0.222136	0.0236048	0.905502	0.800806	1.02389	0.91 (0.80- 1.02)	0.11
COVID-19	genus.Lactobacillus.id.1837.summary.txt.gz	Inverse variance weighted	10	-0.00930739	0.0634128	0.88331	-0.133596	0.114982	0.990736	0.874943	1.12185	0.99 (0.87- 1.12)	0.88
COVID-19	genus.Lactobacillus.id.1837.summary.txt.gz	Simple mode	10	-0.136419	0.0838577	0.138225	-0.30078	0.0279421	0.872477	0.740241	1.02834	0.87 (0.74- 1.03)	0.14
COVID-19	genus.Lactobacillus.id.1837.summary.txt.gz	Weighted mode	10	-0.136419	0.0881028	0.155932	-0.309101	0.0362625	0.872477	0.734107	1.03693	0.87 (0.73- 1.04)	0.16
COVID-19	genus.Lactococcus.id.1851.summary.txt.gz	MR Egger	9	0.00545394	0.19047	0.977956	-0.367868	0.378776	1.00547	0.692209	1.4605	1.01 (0.69- 1.46)	0.98
COVID-19	genus.Lactococcus.id.1851.summary.txt.gz	Weighted median	9	0.00977228	0.0464775	0.833466	-0.0813237	0.100868	1.00982	0.921895	1.10613	1.01 (0.92- 1.11)	0.83
COVID-19	genus.Lactococcus.id.1851.summary.txt.gz	Inverse variance weighted	9	0.0174782	0.0420272	0.677499	-0.0648952	0.0998516	1.01763	0.937166	1.10501	1.02 (0.94- 1.11)	0.68
COVID-19	genus.Lactococcus.id.1851.summary.txt.gz	Simple mode	9	-0.0136221	0.0712242	0.85309	-0.153221	0.125977	0.98647	0.85794	1.13426	0.99 (0.86- 1.13)	0.85
COVID-19	genus.Lactococcus.id.1851.summary.txt.gz	Weighted mode	9	-0.00830893	0.0686562	0.906658	-0.142875	0.126257	0.991725	0.866862	1.13457	0.99 (0.87- 1.13)	0.91
COVID-19	genus.Marvinbryantia.id.2005.summary.txt.gz	MR Egger	10	-0.26521	0.222202	0.266843	-0.700726	0.170306	0.767045	0.496225	1.18567	0.77 (0.50- 1.19)	0.27
COVID-19	genus.Marvinbryantia.id.2005.summary.txt.gz	Weighted median	10	-0.119896	0.0761663	0.115455	-0.269182	0.0293894	0.887012	0.764004	1.02983	0.89 (0.76- 1.03)	0.12
COVID-19	genus.Marvinbryantia.id.2005.summary.txt.gz	Inverse variance weighted	10	-0.0918103	0.0566076	0.104831	-0.202761	0.0191406	0.912278	0.816473	1.01932	0.91 (0.82- 1.02)	0.1
COVID-19	genus.Marvinbryantia.id.2005.summary.txt.gz	Simple mode	10	-0.138612	0.124196	0.2933	-0.382037	0.104812	0.870565	0.68247	1.1105	0.87 (0.68- 1.11)	0.29
COVID-19	genus.Marvinbryantia.id.2005.summary.txt.gz	Weighted mode	10	-0.131478	0.122809	0.312224	-0.372183	0.109227	0.876799	0.689228	1.11542	0.88 (0.69- 1.12)	0.31
COVID-19	genus.Methanobrevibacter.id.123.summary.txt.gz	MR Egger	6	-0.0847904	0.155419	0.614366	-0.389412	0.219831	0.918705	0.677455	1.24587	0.92 (0.68- 1.25)	0.61
COVID-19	genus.Methanobrevibacter.id.123.summary.txt.gz	Weighted median	6	-0.015293	0.050511	0.762068	-0.114295	0.0837085	0.984823	0.891995	1.08731	0.98 (0.89- 1.09)	0.76
COVID-19	genus.Methanobrevibacter.id.123.summary.txt.gz	Inverse variance weighted	6	-0.037476	0.0389979	0.336566	-0.113912	0.03896	0.963218	0.892337	1.03973	0.96 (0.89- 1.04)	0.34
COVID-19	genus.Methanobrevibacter.id.123.summary.txt.gz	Simple mode	6	0.0171722	0.0820902	0.842558	-0.143725	0.178069	1.01732	0.866126	1.19491	1.02 (0.87- 1.19)	0.84
COVID-19	genus.Methanobrevibacter.id.123.summary.txt.gz	Weighted mode	6	0.019456	0.0737728	0.802514	-0.125139	0.164051	1.01965	0.882374	1.17827	1.02 (0.88- 1.18)	0.8
COVID-19	genus.Odoribacter.id.952.summary.txt.gz	MR Egger	7	-0.128782	0.422034	0.77255	-0.955969	0.698406	0.879166	0.384439	2.01054	0.88 (0.38- 2.01)	0.77
COVID-19	genus.Odoribacter.id.952.summary.txt.gz	Weighted median	7	-0.0207068	0.116386	0.85879	-0.248824	0.20741	0.979506	0.779717	1.23049	0.98 (0.78- 1.23)	0.86
COVID-19	genus.Odoribacter.id.952.summary.txt.gz	Inverse variance weighted	7	-0.00344579	0.120235	0.977137	-0.239106	0.232214	0.99656	0.787332	1.26139	1.00 (0.79- 1.26)	0.98
COVID-19	genus.Odoribacter.id.952.summary.txt.gz	Simple mode	7	-0.0165051	0.161613	0.921983	-0.333267	0.300257	0.98363	0.716579	1.35021	0.98 (0.72- 1.35)	0.92
COVID-19	genus.Odoribacter.id.952.summary.txt.gz	Weighted mode	7	0.0112815	0.168869	0.948906	-0.319702	0.342265	1.01135	0.726366	1.40813	1.01 (0.73- 1.41)	0.95
COVID-19	genus.Olsenella.id.822.summary.txt.gz	MR Egger	11	-0.199513	0.123674	0.141156	-0.441914	0.0428882	0.81913	0.642805	1.04382	0.82 (0.64- 1.04)	0.14
COVID-19	genus.Olsenella.id.822.summary.txt.gz	Weighted median	11	-0.0726862	0.0436704	0.0960274	-0.15828	0.0129079	0.929893	0.853611	1.01299	0.93 (0.85- 1.01)	0.1
COVID-19	genus.Olsenella.id.822.summary.txt.gz	Inverse variance weighted	11	-0.0534847	0.0320487	0.0951459	-0.1163	0.00933078	0.94792	0.890208	1.00937	0.95 (0.89- 1.01)	0.1
COVID-19	genus.Olsenella.id.822.summary.txt.gz	Simple mode	11	-0.0980384	0.0748982	0.219829	-0.244839	0.048762	0.906614	0.782831	1.04997	0.91 (0.78- 1.05)	0.22
COVID-19	genus.Olsenella.id.822.summary.txt.gz	Weighted mode	11	-0.104651	0.0744186	0.189957	-0.250511	0.0412098	0.900639	0.778403	1.04207	0.90 (0.78- 1.04)	0.19
COVID-19	genus.Oscillibacter.id.2063.summary.txt.gz	MR Egger	14	0.196627	0.16349	0.252292	-0.123814	0.517068	1.21729	0.883544	1.6771	1.22 (0.88- 1.68)	0.25
COVID-19	genus.Oscillibacter.id.2063.summary.txt.gz	Weighted median	14	0.0392992	0.05821	0.499595	-0.0747924	0.153391	1.04008	0.927936	1.16578	1.04 (0.93- 1.17)	0.5
COVID-19	genus.Oscillibacter.id.2063.summary.txt.gz	Inverse variance weighted	14	0.0455871	0.0420887	0.278756	-0.0369068	0.128081	1.04664	0.963766	1.13665	1.05 (0.96- 1.14)	0.28
COVID-19	genus.Oscillibacter.id.2063.summary.txt.gz	Simple mode	14	0.0556696	0.102799	0.597295	-0.145816	0.257155	1.05725	0.864317	1.29325	1.06 (0.86- 1.29)	0.6
COVID-19	genus.Oscillibacter.id.2063.summary.txt.gz	Weighted mode	14	0.0425711	0.0970166	0.66801	-0.147582	0.232724	1.04349	0.862792	1.26203	1.04 (0.86- 1.26)	0.67
COVID-19	genus.Oscillospira.id.2064.summary.txt.gz	MR Egger	8	-0.0643911	0.257463	0.810854	-0.569019	0.440237	0.937638	0.56608	1.55308	0.94 (0.57- 1.55)	0.81
COVID-19	genus.Oscillospira.id.2064.summary.txt.gz	Weighted median	8	-0.103934	0.0839521	0.215709	-0.26848	0.0606117	0.901284	0.76454	1.06249	0.90 (0.76- 1.06)	0.22
COVID-19	genus.Oscillospira.id.2064.summary.txt.gz	Inverse variance weighted	8	-0.0917238	0.0611216	0.133439	-0.211522	0.0280746	0.912357	0.809351	1.02847	0.91 (0.81- 1.03)	0.13
COVID-19	genus.Oscillospira.id.2064.summary.txt.gz	Simple mode	8	-0.161801	0.130417	0.254701	-0.417418	0.0938152	0.85061	0.658746	1.09836	0.85 (0.66- 1.10)	0.25
COVID-19	genus.Oscillospira.id.2064.summary.txt.gz	Weighted mode	8	0.0347111	0.127737	0.793663	-0.215653	0.285075	1.03532	0.806015	1.32986	1.04 (0.81- 1.33)	0.79
COVID-19	genus.Oxalobacter.id.2978.summary.txt.gz	MR Egger	11	0.113828	0.191524	0.566931	-0.261559	0.489214	1.12056	0.769851	1.63103	1.12 (0.77- 1.63)	0.57
COVID-19	genus.Oxalobacter.id.2978.summary.txt.gz	Weighted median	11	-0.0552702	0.0473293	0.242895	-0.148036	0.0374952	0.946229	0.8624	1.03821	0.95 (0.86- 1.04)	0.24
COVID-19	genus.Oxalobacter.id.2978.summary.txt.gz	Inverse variance weighted	11	-0.0242176	0.0400362	0.545251	-0.102689	0.0542534	0.976073	0.902408	1.05575	0.98 (0.90- 1.06)	0.55
COVID-19	genus.Oxalobacter.id.2978.summary.txt.gz	Simple mode	11	-0.0640992	0.0850224	0.468284	-0.230743	0.102545	0.937912	0.793943	1.10799	0.94 (0.79- 1.11)	0.47
COVID-19	genus.Oxalobacter.id.2978.summary.txt.gz	Weighted mode	11	-0.0590309	0.080299	0.479141	-0.216417	0.0983551	0.942678	0.8054	1.10335	0.94 (0.81- 1.10)	0.48
COVID-19	genus.Parabacteroides.id.954.summary.txt.gz	MR Egger	5	-0.186858	0.801975	0.830755	-1.75873	1.38501	0.829561	0.172264	3.99487	0.83 (0.17- 3.99)	0.83
COVID-19	genus.Parabacteroides.id.954.summary.txt.gz	Weighted median	5	0.0110106	0.127303	0.931076	-0.238503	0.260524	1.01107	0.787806	1.29761	1.01 (0.79- 1.30)	0.93
COVID-19	genus.Parabacteroides.id.954.summary.txt.gz	Inverse variance weighted	5	0.10749	0.113932	0.345446	-0.115816	0.330796	1.11348	0.890639	1.39208	1.11 (0.89- 1.39)	0.35
COVID-19	genus.Parabacteroides.id.954.summary.txt.gz	Simple mode	5	-0.00913967	0.154354	0.955623	-0.311673	0.293394	0.990902	0.732221	1.34097	0.99 (0.73- 1.34)	0.96
COVID-19	genus.Parabacteroides.id.954.summary.txt.gz	Weighted mode	5	-0.00913967	0.153456	0.955364	-0.309914	0.291634	0.990902	0.73351	1.33861	0.99 (0.73- 1.34)	0.96
COVID-19	genus.Paraprevotella.id.962.summary.txt.gz	MR Egger	13	-0.0701529	0.130578	0.601795	-0.326087	0.185781	0.932251	0.721743	1.20416	0.93 (0.72- 1.20)	0.6
COVID-19	genus.Paraprevotella.id.962.summary.txt.gz	Weighted median	13	0.00959751	0.0527524	0.855634	-0.0937972	0.112992	1.00964	0.910467	1.11962	1.01 (0.91- 1.12)	0.86
COVID-19	genus.Paraprevotella.id.962.summary.txt.gz	Inverse variance weighted	13	0.0109579	0.0376908	0.771257	-0.0629161	0.0848318	1.01102	0.939022	1.08853	1.01 (0.94- 1.09)	0.77
COVID-19	genus.Paraprevotella.id.962.summary.txt.gz	Simple mode	13	-0.00591354	0.0877959	0.947408	-0.177994	0.166166	0.994104	0.836948	1.18077	0.99 (0.84- 1.18)	0.95
COVID-19	genus.Paraprevotella.id.962.summary.txt.gz	Weighted mode	13	-0.00591354	0.0836743	0.944822	-0.169915	0.158088	0.994104	0.843736	1.17127	0.99 (0.84- 1.17)	0.94
COVID-19	genus.Parasutterella.id.2892.summary.txt.gz	MR Egger	15	-0.269487	0.139865	0.0761525	-0.543623	0.00464833	0.763771	0.580641	1.00466	0.76 (0.58- 1.00)	0.08
COVID-19	genus.Parasutterella.id.2892.summary.txt.gz	Weighted median	15	-0.0133581	0.0645861	0.836146	-0.139947	0.113231	0.986731	0.869405	1.11989	0.99 (0.87- 1.12)	0.84
COVID-19	genus.Parasutterella.id.2892.summary.txt.gz	Inverse variance weighted	15	-0.036531	0.0472391	0.439332	-0.12912	0.0560577	0.964128	0.878869	1.05766	0.96 (0.88- 1.06)	0.44
COVID-19	genus.Parasutterella.id.2892.summary.txt.gz	Simple mode	15	0.0755072	0.112702	0.513777	-0.145389	0.296404	1.07843	0.864685	1.34501	1.08 (0.86- 1.35)	0.51
COVID-19	genus.Parasutterella.id.2892.summary.txt.gz	Weighted mode	15	0.0501854	0.102965	0.633518	-0.151627	0.251997	1.05147	0.859309	1.28659	1.05 (0.86- 1.29)	0.63
COVID-19	genus.Peptococcus.id.2037.summary.txt.gz	MR Egger	12	-0.0568983	0.143678	0.700414	-0.338507	0.224711	0.94469	0.712834	1.25196	0.94 (0.71- 1.25)	0.7
COVID-19	genus.Peptococcus.id.2037.summary.txt.gz	Weighted median	12	-0.00470601	0.0500035	0.925019	-0.102713	0.0933008	0.995305	0.902386	1.09779	1.00 (0.90- 1.10)	0.93
COVID-19	genus.Peptococcus.id.2037.summary.txt.gz	Inverse variance weighted	12	-0.0137807	0.0358245	0.70048	-0.0839968	0.0564353	0.986314	0.919434	1.05806	0.99 (0.92- 1.06)	0.7
COVID-19	genus.Peptococcus.id.2037.summary.txt.gz	Simple mode	12	0.0702629	0.0848746	0.425355	-0.0960913	0.236617	1.07279	0.908381	1.26696	1.07 (0.91- 1.27)	0.43
COVID-19	genus.Peptococcus.id.2037.summary.txt.gz	Weighted mode	12	0.0627575	0.0774244	0.434802	-0.0889944	0.214509	1.06477	0.914851	1.23925	1.06 (0.91- 1.24)	0.43
COVID-19	genus.Phascolarctobacterium.id.2168.summary.txt.gz	MR Egger	10	0.212329	0.261457	0.440228	-0.300126	0.724784	1.23655	0.740725	2.06429	1.24 (0.74- 2.06)	0.44
COVID-19	genus.Phascolarctobacterium.id.2168.summary.txt.gz	Weighted median	10	-0.0105967	0.0681907	0.876508	-0.14425	0.123057	0.989459	0.865671	1.13095	0.99 (0.87- 1.13)	0.88
COVID-19	genus.Phascolarctobacterium.id.2168.summary.txt.gz	Inverse variance weighted	10	-0.0456985	0.0574716	0.426526	-0.158343	0.0669458	0.95533	0.853557	1.06924	0.96 (0.85- 1.07)	0.43
COVID-19	genus.Phascolarctobacterium.id.2168.summary.txt.gz	Simple mode	10	0.0330788	0.111187	0.772833	-0.184848	0.251005	1.03363	0.831231	1.28532	1.03 (0.83- 1.29)	0.77
COVID-19	genus.Phascolarctobacterium.id.2168.summary.txt.gz	Weighted mode	10	0.0330788	0.109889	0.770237	-0.182303	0.248461	1.03363	0.833349	1.28205	1.03 (0.83- 1.28)	0.77
COVID-19	genus.Prevotella7.id.11182.summary.txt.gz	MR Egger	11	0.230439	0.184975	0.244298	-0.132113	0.592991	1.25915	0.876242	1.80939	1.26 (0.88- 1.81)	0.24
COVID-19	genus.Prevotella7.id.11182.summary.txt.gz	Weighted median	11	0.00274908	0.0388027	0.943519	-0.0733043	0.0788024	1.00275	0.929318	1.08199	1.00 (0.93- 1.08)	0.94
COVID-19	genus.Prevotella7.id.11182.summary.txt.gz	Inverse variance weighted	11	-0.00381953	0.0299947	0.898671	-0.0626092	0.0549702	0.996188	0.93931	1.05651	1.00 (0.94- 1.06)	0.9
COVID-19	genus.Prevotella7.id.11182.summary.txt.gz	Simple mode	11	0.0195022	0.0677639	0.779379	-0.113315	0.15232	1.01969	0.892869	1.16453	1.02 (0.89- 1.16)	0.78
COVID-19	genus.Prevotella7.id.11182.summary.txt.gz	Weighted mode	11	0.0173044	0.0664098	0.799711	-0.112859	0.147468	1.01745	0.893277	1.1589	1.02 (0.89- 1.16)	0.8
COVID-19	genus.Prevotella9.id.11183.summary.txt.gz	MR Egger	15	-0.171046	0.143323	0.254026	-0.451958	0.109867	0.842783	0.636381	1.11613	0.84 (0.64- 1.12)	0.25
COVID-19	genus.Prevotella9.id.11183.summary.txt.gz	Weighted median	15	0.0827968	0.0620321	0.181961	-0.038786	0.20438	1.08632	0.961957	1.22676	1.09 (0.96- 1.23)	0.18
COVID-19	genus.Prevotella9.id.11183.summary.txt.gz	Inverse variance weighted	15	0.033789	0.0479617	0.481121	-0.0602159	0.127794	1.03437	0.941561	1.13632	1.03 (0.94- 1.14)	0.48
COVID-19	genus.Prevotella9.id.11183.summary.txt.gz	Simple mode	15	0.114529	0.116492	0.34222	-0.113795	0.342853	1.12135	0.892441	1.40896	1.12 (0.89- 1.41)	0.34
COVID-19	genus.Prevotella9.id.11183.summary.txt.gz	Weighted mode	15	0.114529	0.109951	0.315235	-0.100975	0.330033	1.12135	0.903956	1.39101	1.12 (0.90- 1.39)	0.32
COVID-19	genus.RikenellaceaeRC9gutgroup.id.11191.summary.txt.gz	MR Egger	11	0.0823197	0.191942	0.678094	-0.293886	0.458525	1.0858	0.745362	1.58174	1.09 (0.75- 1.58)	0.68
COVID-19	genus.RikenellaceaeRC9gutgroup.id.11191.summary.txt.gz	Weighted median	11	0.0559759	0.040232	0.164126	-0.0228789	0.134831	1.05757	0.977381	1.14434	1.06 (0.98- 1.14)	0.16
COVID-19	genus.RikenellaceaeRC9gutgroup.id.11191.summary.txt.gz	Inverse variance weighted	11	0.0784016	0.0303265	0.00973078	0.0189617	0.137842	1.08156	1.01914	1.14779	1.08 (1.02- 1.15)	0.0097
COVID-19	genus.RikenellaceaeRC9gutgroup.id.11191.summary.txt.gz	Simple mode	11	0.0416953	0.0596266	0.500322	-0.0751728	0.158563	1.04258	0.927583	1.17183	1.04 (0.93- 1.17)	0.5
COVID-19	genus.RikenellaceaeRC9gutgroup.id.11191.summary.txt.gz	Weighted mode	11	0.0409725	0.0596417	0.507715	-0.0759252	0.15787	1.04182	0.926885	1.17101	1.04 (0.93- 1.17)	0.51
COVID-19	genus.Romboutsia.id.11347.summary.txt.gz	MR Egger	13	0.0108101	0.120424	0.930086	-0.225222	0.246842	1.01087	0.798339	1.27998	1.01 (0.80- 1.28)	0.93
COVID-19	genus.Romboutsia.id.11347.summary.txt.gz	Weighted median	13	0.0347437	0.0641542	0.588118	-0.0909985	0.160486	1.03535	0.913019	1.17408	1.04 (0.91- 1.17)	0.59
COVID-19	genus.Romboutsia.id.11347.summary.txt.gz	Inverse variance weighted	13	0.037972	0.0484569	0.433261	-0.0570036	0.132948	1.0387	0.944591	1.14219	1.04 (0.94- 1.14)	0.43
COVID-19	genus.Romboutsia.id.11347.summary.txt.gz	Simple mode	13	0.00209946	0.104302	0.984272	-0.202332	0.206531	1.0021	0.816823	1.22941	1.00 (0.82- 1.23)	0.98
COVID-19	genus.Romboutsia.id.11347.summary.txt.gz	Weighted mode	13	0.0232739	0.0921011	0.804777	-0.157244	0.203792	1.02355	0.854495	1.22604	1.02 (0.85- 1.23)	0.8
COVID-19	genus.Roseburia.id.2012.summary.txt.gz	MR Egger	13	0.102244	0.233216	0.669576	-0.35486	0.559348	1.10765	0.701271	1.74953	1.11 (0.70- 1.75)	0.67
COVID-19	genus.Roseburia.id.2012.summary.txt.gz	Weighted median	13	0.00190995	0.0895772	0.982989	-0.173661	0.177481	1.00191	0.840582	1.19421	1.00 (0.84- 1.19)	0.98
COVID-19	genus.Roseburia.id.2012.summary.txt.gz	Inverse variance weighted	13	-0.0466853	0.0747875	0.532471	-0.193269	0.0998983	0.954388	0.82426	1.10506	0.95 (0.82- 1.11)	0.53
COVID-19	genus.Roseburia.id.2012.summary.txt.gz	Simple mode	13	0.043089	0.150289	0.779226	-0.251477	0.337655	1.04403	0.777651	1.40166	1.04 (0.78- 1.40)	0.78
COVID-19	genus.Roseburia.id.2012.summary.txt.gz	Weighted mode	13	0.024852	0.145513	0.867236	-0.260354	0.310058	1.02516	0.770779	1.3635	1.03 (0.77- 1.36)	0.87
COVID-19	genus.Ruminiclostridium5.id.11355.summary.txt.gz	MR Egger	11	-0.692354	0.28406	0.0375272	-1.24911	-0.135597	0.500397	0.28676	0.873195	0.50 (0.29- 0.87)	0.038
COVID-19	genus.Ruminiclostridium5.id.11355.summary.txt.gz	Weighted median	11	0.00427852	0.0933237	0.963433	-0.178636	0.187193	1.00429	0.83641	1.20586	1.00 (0.84- 1.21)	0.96
COVID-19	genus.Ruminiclostridium5.id.11355.summary.txt.gz	Inverse variance weighted	11	0.0197602	0.0872005	0.82073	-0.151153	0.190673	1.01996	0.859716	1.21006	1.02 (0.86- 1.21)	0.82
COVID-19	genus.Ruminiclostridium5.id.11355.summary.txt.gz	Simple mode	11	-0.118331	0.152497	0.455734	-0.417224	0.180563	0.888402	0.658873	1.19789	0.89 (0.66- 1.20)	0.46
COVID-19	genus.Ruminiclostridium5.id.11355.summary.txt.gz	Weighted mode	11	-0.0882062	0.14707	0.562012	-0.376464	0.200052	0.915572	0.686284	1.22147	0.92 (0.69- 1.22)	0.56
COVID-19	genus.Ruminiclostridium6.id.11356.summary.txt.gz	MR Egger	16	0.196687	0.171146	0.269715	-0.138759	0.532133	1.21736	0.870438	1.70256	1.22 (0.87- 1.70)	0.27
COVID-19	genus.Ruminiclostridium6.id.11356.summary.txt.gz	Weighted median	16	-0.0497302	0.0699313	0.477005	-0.186796	0.0873353	0.951486	0.829613	1.09126	0.95 (0.83- 1.09)	0.48
COVID-19	genus.Ruminiclostridium6.id.11356.summary.txt.gz	Inverse variance weighted	16	-0.0579083	0.0700353	0.408326	-0.195177	0.0793609	0.943737	0.822689	1.0826	0.94 (0.82- 1.08)	0.41
COVID-19	genus.Ruminiclostridium6.id.11356.summary.txt.gz	Simple mode	16	-0.0101098	0.121679	0.934882	-0.2486	0.228381	0.989941	0.779892	1.25656	0.99 (0.78- 1.26)	0.93
COVID-19	genus.Ruminiclostridium6.id.11356.summary.txt.gz	Weighted mode	16	-0.0246918	0.11398	0.831412	-0.248092	0.198708	0.975611	0.780288	1.21983	0.98 (0.78- 1.22)	0.83
COVID-19	genus.Ruminiclostridium9.id.11357.summary.txt.gz	MR Egger	9	-0.017107	0.314651	0.958161	-0.633823	0.599609	0.983039	0.530559	1.82141	0.98 (0.53- 1.82)	0.96
COVID-19	genus.Ruminiclostridium9.id.11357.summary.txt.gz	Weighted median	9	0.0242976	0.0987456	0.805634	-0.169244	0.217839	1.0246	0.844303	1.24339	1.02 (0.84- 1.24)	0.81
COVID-19	genus.Ruminiclostridium9.id.11357.summary.txt.gz	Inverse variance weighted	9	0.053414	0.0713281	0.453948	-0.0863891	0.193217	1.05487	0.917237	1.21315	1.05 (0.92- 1.21)	0.45
COVID-19	genus.Ruminiclostridium9.id.11357.summary.txt.gz	Simple mode	9	0.0539426	0.144386	0.718409	-0.229055	0.33694	1.05542	0.795285	1.40066	1.06 (0.80- 1.40)	0.72
COVID-19	genus.Ruminiclostridium9.id.11357.summary.txt.gz	Weighted mode	9	0.0491002	0.127504	0.710208	-0.200807	0.299007	1.05033	0.818071	1.34852	1.05 (0.82- 1.35)	0.71
COVID-19	genus.RuminococcaceaeNK4A214group.id.11358.summary.txt.gz	MR Egger	13	0.100575	0.190456	0.607937	-0.272719	0.473868	1.10581	0.761307	1.6062	1.11 (0.76- 1.61)	0.61
COVID-19	genus.RuminococcaceaeNK4A214group.id.11358.summary.txt.gz	Weighted median	13	-0.0146203	0.076721	0.848867	-0.164993	0.135753	0.985486	0.847899	1.1454	0.99 (0.85- 1.15)	0.85
COVID-19	genus.RuminococcaceaeNK4A214group.id.11358.summary.txt.gz	Inverse variance weighted	13	-0.0206964	0.0549781	0.706585	-0.128453	0.0870608	0.979516	0.879454	1.09096	0.98 (0.88- 1.09)	0.71
COVID-19	genus.RuminococcaceaeNK4A214group.id.11358.summary.txt.gz	Simple mode	13	-0.0177403	0.12089	0.885768	-0.254684	0.219204	0.982416	0.775161	1.24509	0.98 (0.78- 1.25)	0.89
COVID-19	genus.RuminococcaceaeNK4A214group.id.11358.summary.txt.gz	Weighted mode	13	-0.0272749	0.11614	0.818289	-0.25491	0.20036	0.973094	0.774986	1.22184	0.97 (0.77- 1.22)	0.82
COVID-19	genus.RuminococcaceaeUCG002.id.11360.summary.txt.gz	MR Egger	22	-0.0321353	0.125073	0.799856	-0.277279	0.213008	0.968376	0.757843	1.23739	0.97 (0.76- 1.24)	0.8
COVID-19	genus.RuminococcaceaeUCG002.id.11360.summary.txt.gz	Weighted median	22	0.013395	0.062255	0.82964	-0.108625	0.135415	1.01349	0.897067	1.14501	1.01 (0.90- 1.15)	0.83
COVID-19	genus.RuminococcaceaeUCG002.id.11360.summary.txt.gz	Inverse variance weighted	22	0.00587826	0.0438396	0.893335	-0.0800473	0.0918039	1.0059	0.923073	1.09615	1.01 (0.92- 1.10)	0.89
COVID-19	genus.RuminococcaceaeUCG002.id.11360.summary.txt.gz	Simple mode	22	-0.0719364	0.109614	0.518778	-0.28678	0.142907	0.93059	0.750677	1.15362	0.93 (0.75- 1.15)	0.52
COVID-19	genus.RuminococcaceaeUCG002.id.11360.summary.txt.gz	Weighted mode	22	0.00249825	0.0965052	0.979592	-0.186652	0.191649	1.0025	0.829732	1.21124	1.00 (0.83- 1.21)	0.98
COVID-19	genus.RuminococcaceaeUCG003.id.11361.summary.txt.gz	MR Egger	12	0.0812731	0.215516	0.713971	-0.341138	0.503684	1.08467	0.710961	1.65481	1.08 (0.71- 1.65)	0.71
COVID-19	genus.RuminococcaceaeUCG003.id.11361.summary.txt.gz	Weighted median	12	0.00954951	0.0753255	0.899117	-0.138089	0.157188	1.0096	0.871022	1.17022	1.01 (0.87- 1.17)	0.9
COVID-19	genus.RuminococcaceaeUCG003.id.11361.summary.txt.gz	Inverse variance weighted	12	-0.0796145	0.0713061	0.264201	-0.219374	0.0601454	0.923472	0.803021	1.06199	0.92 (0.80- 1.06)	0.26
COVID-19	genus.RuminococcaceaeUCG003.id.11361.summary.txt.gz	Simple mode	12	0.0155697	0.107239	0.88719	-0.194619	0.225759	1.01569	0.823148	1.25327	1.02 (0.82- 1.25)	0.89
COVID-19	genus.RuminococcaceaeUCG003.id.11361.summary.txt.gz	Weighted mode	12	0.0155697	0.0965687	0.874835	-0.173705	0.204844	1.01569	0.840545	1.22733	1.02 (0.84- 1.23)	0.87
COVID-19	genus.RuminococcaceaeUCG004.id.11362.summary.txt.gz	MR Egger	10	0.607005	0.310372	0.0862243	-0.00132292	1.21533	1.83493	0.998678	3.37142	1.83 (1.00- 3.37)	0.09
COVID-19	genus.RuminococcaceaeUCG004.id.11362.summary.txt.gz	Weighted median	10	0.00667067	0.0717966	0.925974	-0.134051	0.147392	1.00669	0.874546	1.15881	1.01 (0.87- 1.16)	0.93
COVID-19	genus.RuminococcaceaeUCG004.id.11362.summary.txt.gz	Inverse variance weighted	10	0.0609871	0.052796	0.24803	-0.0424929	0.164467	1.06289	0.958397	1.17876	1.06 (0.96- 1.18)	0.25
COVID-19	genus.RuminococcaceaeUCG004.id.11362.summary.txt.gz	Simple mode	10	-0.0189631	0.108883	0.865593	-0.232373	0.194447	0.981216	0.79265	1.21464	0.98 (0.79- 1.21)	0.87
COVID-19	genus.RuminococcaceaeUCG004.id.11362.summary.txt.gz	Weighted mode	10	-0.014327	0.105251	0.894721	-0.220618	0.191964	0.985775	0.802023	1.21163	0.99 (0.80- 1.21)	0.89
COVID-19	genus.RuminococcaceaeUCG005.id.11363.summary.txt.gz	MR Egger	14	-0.107075	0.148854	0.48571	-0.398829	0.184678	0.898458	0.671105	1.20283	0.90 (0.67- 1.20)	0.49
COVID-19	genus.RuminococcaceaeUCG005.id.11363.summary.txt.gz	Weighted median	14	0.0219917	0.073092	0.763508	-0.121269	0.165252	1.02224	0.885796	1.17969	1.02 (0.89- 1.18)	0.76
COVID-19	genus.RuminococcaceaeUCG005.id.11363.summary.txt.gz	Inverse variance weighted	14	0.0284565	0.0517333	0.582277	-0.0729408	0.129854	1.02887	0.929656	1.13866	1.03 (0.93- 1.14)	0.58
COVID-19	genus.RuminococcaceaeUCG005.id.11363.summary.txt.gz	Simple mode	14	-0.0565652	0.12721	0.663879	-0.305898	0.192767	0.945005	0.736462	1.2126	0.95 (0.74- 1.21)	0.66
COVID-19	genus.RuminococcaceaeUCG005.id.11363.summary.txt.gz	Weighted mode	14	-0.0141346	0.101341	0.891212	-0.212763	0.184494	0.985965	0.808348	1.20261	0.99 (0.81- 1.20)	0.89
COVID-19	genus.RuminococcaceaeUCG009.id.11366.summary.txt.gz	MR Egger	12	-0.0989052	0.180651	0.596048	-0.452982	0.255172	0.905829	0.63573	1.29068	0.91 (0.64- 1.29)	0.6
COVID-19	genus.RuminococcaceaeUCG009.id.11366.summary.txt.gz	Weighted median	12	-0.0322638	0.0570683	0.571833	-0.144118	0.0795901	0.968251	0.865786	1.08284	0.97 (0.87- 1.08)	0.57
COVID-19	genus.RuminococcaceaeUCG009.id.11366.summary.txt.gz	Inverse variance weighted	12	0.0175021	0.0426576	0.681591	-0.0661069	0.101111	1.01766	0.936031	1.1064	1.02 (0.94- 1.11)	0.68
COVID-19	genus.RuminococcaceaeUCG009.id.11366.summary.txt.gz	Simple mode	12	-0.0565011	0.0911256	0.547864	-0.235107	0.122105	0.945065	0.790486	1.12987	0.95 (0.79- 1.13)	0.55
COVID-19	genus.RuminococcaceaeUCG009.id.11366.summary.txt.gz	Weighted mode	12	-0.059043	0.0893272	0.522232	-0.234124	0.116038	0.942666	0.791263	1.12304	0.94 (0.79- 1.12)	0.52
COVID-19	genus.RuminococcaceaeUCG010.id.11367.summary.txt.gz	MR Egger	6	-0.27691	0.293458	0.398797	-0.852087	0.298267	0.758122	0.426524	1.34752	0.76 (0.43- 1.35)	0.4
COVID-19	genus.RuminococcaceaeUCG010.id.11367.summary.txt.gz	Weighted median	6	-0.155107	0.0990426	0.117333	-0.349231	0.0390163	0.856323	0.70523	1.03979	0.86 (0.71- 1.04)	0.12
COVID-19	genus.RuminococcaceaeUCG010.id.11367.summary.txt.gz	Inverse variance weighted	6	-0.0484803	0.0874838	0.579467	-0.219949	0.122988	0.952676	0.80256	1.13087	0.95 (0.80- 1.13)	0.58
COVID-19	genus.RuminococcaceaeUCG010.id.11367.summary.txt.gz	Simple mode	6	-0.201347	0.165766	0.278728	-0.526248	0.123554	0.817629	0.590818	1.13151	0.82 (0.59- 1.13)	0.28
COVID-19	genus.RuminococcaceaeUCG010.id.11367.summary.txt.gz	Weighted mode	6	-0.205611	0.165221	0.268484	-0.529444	0.118223	0.81415	0.588932	1.1255	0.81 (0.59- 1.13)	0.27
COVID-19	genus.RuminococcaceaeUCG011.id.11368.summary.txt.gz	MR Egger	8	0.176522	0.213409	0.4398	-0.24176	0.594804	1.19306	0.785245	1.81268	1.19 (0.79- 1.81)	0.44
COVID-19	genus.RuminococcaceaeUCG011.id.11368.summary.txt.gz	Weighted median	8	-0.0239819	0.0493706	0.627143	-0.120748	0.0727845	0.976303	0.886257	1.0755	0.98 (0.89- 1.08)	0.63
COVID-19	genus.RuminococcaceaeUCG011.id.11368.summary.txt.gz	Inverse variance weighted	8	-0.0151012	0.0419192	0.718663	-0.0972629	0.0670604	0.985012	0.907317	1.06936	0.99 (0.91- 1.07)	0.72
COVID-19	genus.RuminococcaceaeUCG011.id.11368.summary.txt.gz	Simple mode	8	-0.0367106	0.088447	0.690526	-0.210067	0.136646	0.963955	0.81053	1.14642	0.96 (0.81- 1.15)	0.69
COVID-19	genus.RuminococcaceaeUCG011.id.11368.summary.txt.gz	Weighted mode	8	-0.0413317	0.0824318	0.631468	-0.202898	0.120235	0.959511	0.816361	1.12776	0.96 (0.82- 1.13)	0.63
COVID-19	genus.RuminococcaceaeUCG013.id.11370.summary.txt.gz	MR Egger	12	0.140924	0.173794	0.436315	-0.199712	0.481559	1.15134	0.818967	1.6186	1.15 (0.82- 1.62)	0.44
COVID-19	genus.RuminococcaceaeUCG013.id.11370.summary.txt.gz	Weighted median	12	0.178118	0.0776896	0.0218656	0.0258468	0.33039	1.19497	1.02618	1.39151	1.19 (1.03- 1.39)	0.022
COVID-19	genus.RuminococcaceaeUCG013.id.11370.summary.txt.gz	Inverse variance weighted	12	0.0888038	0.0579907	0.125684	-0.0248581	0.202466	1.09287	0.975448	1.22442	1.09 (0.98- 1.22)	0.13
COVID-19	genus.RuminococcaceaeUCG013.id.11370.summary.txt.gz	Simple mode	12	0.214694	0.142525	0.16014	-0.0646545	0.494042	1.23948	0.937391	1.63893	1.24 (0.94- 1.64)	0.16
COVID-19	genus.RuminococcaceaeUCG013.id.11370.summary.txt.gz	Weighted mode	12	0.189335	0.136125	0.191754	-0.0774708	0.456141	1.20845	0.925454	1.57797	1.21 (0.93- 1.58)	0.19
COVID-19	genus.RuminococcaceaeUCG014.id.11371.summary.txt.gz	MR Egger	11	-0.252775	0.175462	0.183557	-0.59668	0.0911295	0.776643	0.550637	1.09541	0.78 (0.55- 1.10)	0.18
COVID-19	genus.RuminococcaceaeUCG014.id.11371.summary.txt.gz	Weighted median	11	-0.101452	0.0758115	0.180826	-0.250043	0.0471383	0.903524	0.778767	1.04827	0.90 (0.78- 1.05)	0.18
COVID-19	genus.RuminococcaceaeUCG014.id.11371.summary.txt.gz	Inverse variance weighted	11	-0.124993	0.0616352	0.0425649	-0.245798	-0.00418835	0.882503	0.78208	0.99582	0.88 (0.78- 1.00)	0.043
COVID-19	genus.RuminococcaceaeUCG014.id.11371.summary.txt.gz	Simple mode	11	-0.122614	0.123451	0.344026	-0.364578	0.119349	0.884605	0.69449	1.12676	0.88 (0.69- 1.13)	0.34
COVID-19	genus.RuminococcaceaeUCG014.id.11371.summary.txt.gz	Weighted mode	11	-0.0992186	0.116699	0.415099	-0.327948	0.129511	0.905545	0.720401	1.13827	0.91 (0.72- 1.14)	0.42
COVID-19	genus.Ruminococcus1.id.11373.summary.txt.gz	MR Egger	10	-0.0215107	0.181124	0.908392	-0.376513	0.333492	0.978719	0.68625	1.39583	0.98 (0.69- 1.40)	0.91
COVID-19	genus.Ruminococcus1.id.11373.summary.txt.gz	Weighted median	10	0.0658294	0.0879872	0.454358	-0.106626	0.238284	1.06804	0.898862	1.26907	1.07 (0.90- 1.27)	0.45
COVID-19	genus.Ruminococcus1.id.11373.summary.txt.gz	Inverse variance weighted	10	0.131327	0.0648006	0.0426992	0.00431835	0.258337	1.14034	1.00433	1.29477	1.14 (1.00- 1.29)	0.043
COVID-19	genus.Ruminococcus1.id.11373.summary.txt.gz	Simple mode	10	0.0653832	0.134631	0.638822	-0.198494	0.329261	1.06757	0.819964	1.38994	1.07 (0.82- 1.39)	0.64
COVID-19	genus.Ruminococcus1.id.11373.summary.txt.gz	Weighted mode	10	0.0544971	0.121485	0.664333	-0.183614	0.292608	1.05601	0.832257	1.33992	1.06 (0.83- 1.34)	0.66
COVID-19	genus.Ruminococcus2.id.11374.summary.txt.gz	MR Egger	15	0.0496812	0.136158	0.721068	-0.217188	0.31655	1.05094	0.804779	1.37238	1.05 (0.80- 1.37)	0.72
COVID-19	genus.Ruminococcus2.id.11374.summary.txt.gz	Weighted median	15	-0.0398874	0.0699866	0.568726	-0.177061	0.0972863	0.960898	0.837729	1.10218	0.96 (0.84- 1.10)	0.57
COVID-19	genus.Ruminococcus2.id.11374.summary.txt.gz	Inverse variance weighted	15	0.0293231	0.0536608	0.584755	-0.0758522	0.134498	1.02976	0.926953	1.14396	1.03 (0.93- 1.14)	0.58
COVID-19	genus.Ruminococcus2.id.11374.summary.txt.gz	Simple mode	15	-0.124779	0.13004	0.353561	-0.379657	0.130098	0.882692	0.684096	1.13894	0.88 (0.68- 1.14)	0.35
COVID-19	genus.Ruminococcus2.id.11374.summary.txt.gz	Weighted mode	15	-0.0600546	0.0931846	0.52969	-0.242696	0.122587	0.941713	0.78451	1.13042	0.94 (0.78- 1.13)	0.53
COVID-19	genus.Sellimonas.id.14369.summary.txt.gz	MR Egger	8	-0.0941	0.215186	0.677197	-0.515864	0.327664	0.910192	0.596985	1.38772	0.91 (0.60- 1.39)	0.68
COVID-19	genus.Sellimonas.id.14369.summary.txt.gz	Weighted median	8	-0.069017	0.0467497	0.139861	-0.160646	0.0226123	0.933311	0.851593	1.02287	0.93 (0.85- 1.02)	0.14
COVID-19	genus.Sellimonas.id.14369.summary.txt.gz	Inverse variance weighted	8	-0.0437866	0.0341345	0.199574	-0.11069	0.023117	0.957158	0.895216	1.02339	0.96 (0.90- 1.02)	0.2
COVID-19	genus.Sellimonas.id.14369.summary.txt.gz	Simple mode	8	-0.0952677	0.0799985	0.272516	-0.252065	0.0615294	0.90913	0.777194	1.06346	0.91 (0.78- 1.06)	0.27
COVID-19	genus.Sellimonas.id.14369.summary.txt.gz	Weighted mode	8	-0.0964247	0.0808687	0.271967	-0.254927	0.062078	0.908078	0.774973	1.06405	0.91 (0.77- 1.06)	0.27
COVID-19	genus.Senegalimassilia.id.11160.summary.txt.gz	MR Egger	5	0.317437	0.302761	0.37144	-0.275975	0.910849	1.3736	0.758832	2.48643	1.37 (0.76- 2.49)	0.37
COVID-19	genus.Senegalimassilia.id.11160.summary.txt.gz	Weighted median	5	0.0936562	0.0916026	0.306583	-0.0858849	0.273197	1.09818	0.9177	1.31416	1.10 (0.92- 1.31)	0.31
COVID-19	genus.Senegalimassilia.id.11160.summary.txt.gz	Inverse variance weighted	5	0.0168506	0.0877821	0.847774	-0.155202	0.188904	1.01699	0.856242	1.20792	1.02 (0.86- 1.21)	0.85
COVID-19	genus.Senegalimassilia.id.11160.summary.txt.gz	Simple mode	5	0.142791	0.147431	0.387627	-0.146174	0.431756	1.15349	0.864007	1.53996	1.15 (0.86- 1.54)	0.39
COVID-19	genus.Senegalimassilia.id.11160.summary.txt.gz	Weighted mode	5	0.135631	0.126447	0.343837	-0.112204	0.383467	1.14526	0.893862	1.46736	1.15 (0.89- 1.47)	0.34
COVID-19	genus.Slackia.id.825.summary.txt.gz	MR Egger	6	-0.134593	0.295474	0.67237	-0.713722	0.444536	0.874072	0.489818	1.55977	0.87 (0.49- 1.56)	0.67
COVID-19	genus.Slackia.id.825.summary.txt.gz	Weighted median	6	-1.56475e-05	0.0679716	0.999816	-0.13324	0.133209	0.999984	0.875255	1.14249	1.00 (0.88- 1.14)	1
COVID-19	genus.Slackia.id.825.summary.txt.gz	Inverse variance weighted	6	-0.00807189	0.0527985	0.878492	-0.111557	0.0954131	0.991961	0.89444	1.10011	0.99 (0.89- 1.10)	0.88
COVID-19	genus.Slackia.id.825.summary.txt.gz	Simple mode	6	0.0936583	0.115224	0.453259	-0.13218	0.319496	1.09818	0.876183	1.37643	1.10 (0.88- 1.38)	0.45
COVID-19	genus.Slackia.id.825.summary.txt.gz	Weighted mode	6	0.0936583	0.114909	0.452097	-0.131564	0.31888	1.09818	0.876724	1.37559	1.10 (0.88- 1.38)	0.45
COVID-19	genus.Streptococcus.id.1853.summary.txt.gz	MR Egger	15	-0.136194	0.196327	0.500074	-0.520995	0.248608	0.872674	0.593929	1.28224	0.87 (0.59- 1.28)	0.5
COVID-19	genus.Streptococcus.id.1853.summary.txt.gz	Weighted median	15	0.00295166	0.074807	0.968526	-0.14367	0.149573	1.00296	0.866173	1.16134	1.00 (0.87- 1.16)	0.97
COVID-19	genus.Streptococcus.id.1853.summary.txt.gz	Inverse variance weighted	15	-0.00253145	0.0534269	0.962209	-0.107248	0.102185	0.997472	0.898303	1.10759	1.00 (0.90- 1.11)	0.96
COVID-19	genus.Streptococcus.id.1853.summary.txt.gz	Simple mode	15	0.0797069	0.137924	0.572508	-0.190625	0.350039	1.08297	0.826442	1.41912	1.08 (0.83- 1.42)	0.57
COVID-19	genus.Streptococcus.id.1853.summary.txt.gz	Weighted mode	15	-0.139056	0.136136	0.32437	-0.405884	0.127771	0.870179	0.666388	1.13629	0.87 (0.67- 1.14)	0.32
COVID-19	genus.Subdoligranulum.id.2070.summary.txt.gz	MR Egger	11	-0.0224679	0.156925	0.889305	-0.33004	0.285105	0.977783	0.718895	1.3299	0.98 (0.72- 1.33)	0.89
COVID-19	genus.Subdoligranulum.id.2070.summary.txt.gz	Weighted median	11	-0.0629489	0.0801899	0.432455	-0.220121	0.0942233	0.938991	0.802422	1.09881	0.94 (0.80- 1.10)	0.43
COVID-19	genus.Subdoligranulum.id.2070.summary.txt.gz	Inverse variance weighted	11	-0.0834822	0.0621316	0.179066	-0.20526	0.0382957	0.919907	0.814436	1.03904	0.92 (0.81- 1.04)	0.18
COVID-19	genus.Subdoligranulum.id.2070.summary.txt.gz	Simple mode	11	-0.0176537	0.127706	0.892797	-0.267957	0.23265	0.982501	0.764941	1.26194	0.98 (0.76- 1.26)	0.89
COVID-19	genus.Subdoligranulum.id.2070.summary.txt.gz	Weighted mode	11	-0.05483	0.106684	0.618454	-0.263931	0.154271	0.946646	0.768026	1.16681	0.95 (0.77- 1.17)	0.62
COVID-19	genus.Sutterella.id.2896.summary.txt.gz	MR Egger	12	-0.18189	0.300633	0.558641	-0.771132	0.407351	0.833693	0.462489	1.50283	0.83 (0.46- 1.50)	0.56
COVID-19	genus.Sutterella.id.2896.summary.txt.gz	Weighted median	12	0.133818	0.0748274	0.0737176	-0.0128432	0.28048	1.14319	0.987239	1.32377	1.14 (0.99- 1.32)	0.07
COVID-19	genus.Sutterella.id.2896.summary.txt.gz	Inverse variance weighted	12	0.11103	0.0563431	0.0487696	0.00059727	0.221462	1.11743	1.0006	1.2479	1.12 (1.00- 1.25)	0.049
COVID-19	genus.Sutterella.id.2896.summary.txt.gz	Simple mode	12	0.150082	0.133453	0.284698	-0.111486	0.411649	1.16193	0.894504	1.50931	1.16 (0.89- 1.51)	0.28
COVID-19	genus.Sutterella.id.2896.summary.txt.gz	Weighted mode	12	0.148061	0.132218	0.286645	-0.111087	0.407208	1.15958	0.894861	1.50262	1.16 (0.89- 1.50)	0.29
COVID-19	genus.Terrisporobacter.id.11348.summary.txt.gz	MR Egger	5	0.106795	0.161519	0.555732	-0.209781	0.423372	1.11271	0.810762	1.5271	1.11 (0.81- 1.53)	0.56
COVID-19	genus.Terrisporobacter.id.11348.summary.txt.gz	Weighted median	5	0.0571908	0.0736078	0.437179	-0.0870805	0.201462	1.05886	0.916603	1.22319	1.06 (0.92- 1.22)	0.44
COVID-19	genus.Terrisporobacter.id.11348.summary.txt.gz	Inverse variance weighted	5	0.021582	0.0587696	0.713447	-0.0936064	0.13677	1.02182	0.910641	1.14656	1.02 (0.91- 1.15)	0.71
COVID-19	genus.Terrisporobacter.id.11348.summary.txt.gz	Simple mode	5	0.0579391	0.0948976	0.574489	-0.12806	0.243938	1.05965	0.8798	1.27627	1.06 (0.88- 1.28)	0.57
COVID-19	genus.Terrisporobacter.id.11348.summary.txt.gz	Weighted mode	5	0.0555733	0.0925352	0.5805	-0.125796	0.236942	1.05715	0.881795	1.26737	1.06 (0.88- 1.27)	0.58
COVID-19	genus.Turicibacter.id.2162.summary.txt.gz	MR Egger	10	0.35813	0.219578	0.141538	-0.0722433	0.788503	1.43065	0.930305	2.2001	1.43 (0.93- 2.20)	0.14
COVID-19	genus.Turicibacter.id.2162.summary.txt.gz	Weighted median	10	0.0197041	0.0704985	0.779863	-0.118473	0.157881	1.0199	0.888276	1.17103	1.02 (0.89- 1.17)	0.78
COVID-19	genus.Turicibacter.id.2162.summary.txt.gz	Inverse variance weighted	10	0.0472288	0.0539901	0.381701	-0.0585918	0.153049	1.04836	0.943092	1.16538	1.05 (0.94- 1.17)	0.38
COVID-19	genus.Turicibacter.id.2162.summary.txt.gz	Simple mode	10	-0.0485454	0.128412	0.71416	-0.300233	0.203142	0.952614	0.740646	1.22525	0.95 (0.74- 1.23)	0.71
COVID-19	genus.Turicibacter.id.2162.summary.txt.gz	Weighted mode	10	-0.0442603	0.131686	0.744496	-0.302366	0.213845	0.956705	0.739068	1.23843	0.96 (0.74- 1.24)	0.74
COVID-19	genus.Tyzzerella3.id.11335.summary.txt.gz	MR Egger	13	-0.248993	0.167607	0.165476	-0.577502	0.0795156	0.779585	0.561299	1.08276	0.78 (0.56- 1.08)	0.17
COVID-19	genus.Tyzzerella3.id.11335.summary.txt.gz	Weighted median	13	-0.0464445	0.0418404	0.266982	-0.128452	0.0355627	0.954618	0.879456	1.0362	0.95 (0.88- 1.04)	0.27
COVID-19	genus.Tyzzerella3.id.11335.summary.txt.gz	Inverse variance weighted	13	-0.0353861	0.0317893	0.265647	-0.0976933	0.026921	0.965233	0.906927	1.02729	0.97 (0.91- 1.03)	0.27
COVID-19	genus.Tyzzerella3.id.11335.summary.txt.gz	Simple mode	13	-0.082448	0.0706709	0.266015	-0.220963	0.056067	0.920859	0.801746	1.05767	0.92 (0.80- 1.06)	0.27
COVID-19	genus.Tyzzerella3.id.11335.summary.txt.gz	Weighted mode	13	-0.0875732	0.0712208	0.24241	-0.227166	0.0520196	0.916152	0.796788	1.0534	0.92 (0.80- 1.05)	0.24
COVID-19	genus.Veillonella.id.2198.summary.txt.gz	MR Egger	7	0.578994	0.602054	0.38037	-0.601033	1.75902	1.78424	0.548245	5.80675	1.78 (0.55- 5.81)	0.38
COVID-19	genus.Veillonella.id.2198.summary.txt.gz	Weighted median	7	-0.0223245	0.0868001	0.797029	-0.192453	0.147804	0.977923	0.824933	1.15929	0.98 (0.82- 1.16)	0.8
COVID-19	genus.Veillonella.id.2198.summary.txt.gz	Inverse variance weighted	7	-0.0210667	0.0692086	0.760827	-0.156715	0.114582	0.979154	0.854947	1.1214	0.98 (0.85- 1.12)	0.76
COVID-19	genus.Veillonella.id.2198.summary.txt.gz	Simple mode	7	0.101066	0.152172	0.531269	-0.197191	0.399323	1.10635	0.821034	1.49082	1.11 (0.82- 1.49)	0.53
COVID-19	genus.Veillonella.id.2198.summary.txt.gz	Weighted mode	7	-0.0158729	0.144194	0.915935	-0.298493	0.266747	0.984252	0.741936	1.30571	0.98 (0.74- 1.31)	0.92
COVID-19	genus.Victivallis.id.2256.summary.txt.gz	MR Egger	10	0.0117938	0.275167	0.966863	-0.527534	0.551122	1.01186	0.590058	1.7352	1.01 (0.59- 1.74)	0.97
COVID-19	genus.Victivallis.id.2256.summary.txt.gz	Weighted median	10	-0.0589256	0.0451087	0.191449	-0.147339	0.0294873	0.942777	0.863002	1.02993	0.94 (0.86- 1.03)	0.19
COVID-19	genus.Victivallis.id.2256.summary.txt.gz	Inverse variance weighted	10	-0.0804527	0.0358828	0.0249553	-0.150783	-0.0101223	0.922699	0.860034	0.989929	0.92 (0.86- 0.99)	0.025
COVID-19	genus.Victivallis.id.2256.summary.txt.gz	Simple mode	10	-0.162708	0.0831555	0.0820821	-0.325693	0.000276683	0.849839	0.722027	1.00028	0.85 (0.72- 1.00)	0.08
COVID-19	genus.Victivallis.id.2256.summary.txt.gz	Weighted mode	10	-0.0362956	0.0785065	0.654821	-0.190168	0.117577	0.964355	0.82682	1.12477	0.96 (0.83- 1.12)	0.65
3.MR Analysis of gut microbiota and infection with COVID-19
outcome	exposure	method	nsnp	b	se	pval	lo_ci	up_ci	or	or_lci95	or_uci95	estimate	pvalue
COVID-19	genus..Clostridiuminnocuumgroup.id.14397.summary.txt.gz	MR Egger	9	-0.0276499	0.0706518	0.707175	-0.166127	0.110828	0.972729	0.846938	1.1172	0.97 (0.85- 1.12)	0.71
COVID-19	genus..Clostridiuminnocuumgroup.id.14397.summary.txt.gz	Weighted median	9	-0.0222792	0.0176227	0.206145	-0.0568197	0.0122612	0.977967	0.944764	1.01234	0.98 (0.94- 1.01)	0.21
COVID-19	genus..Clostridiuminnocuumgroup.id.14397.summary.txt.gz	Inverse variance weighted	9	-0.0187875	0.0139016	0.176548	-0.0460347	0.0084597	0.981388	0.955009	1.0085	0.98 (0.96- 1.01)	0.18
COVID-19	genus..Clostridiuminnocuumgroup.id.14397.summary.txt.gz	Simple mode	9	-0.0269485	0.0263578	0.336507	-0.0786098	0.0247129	0.973411	0.924401	1.02502	0.97 (0.92- 1.03)	0.34
COVID-19	genus..Clostridiuminnocuumgroup.id.14397.summary.txt.gz	Weighted mode	9	-0.0277058	0.0259941	0.317599	-0.0786543	0.0232426	0.972674	0.924359	1.02351	0.97 (0.92- 1.02)	0.32
COVID-19	genus..Eubacteriumbrachygroup.id.11296.summary.txt.gz	MR Egger	10	0.0409507	0.0694921	0.57193	-0.0952537	0.177155	1.0418	0.909142	1.19382	1.04 (0.91- 1.19)	0.57
COVID-19	genus..Eubacteriumbrachygroup.id.11296.summary.txt.gz	Weighted median	10	-0.00838668	0.019159	0.661574	-0.0459383	0.029165	0.991648	0.955101	1.02959	0.99 (0.96- 1.03)	0.66
COVID-19	genus..Eubacteriumbrachygroup.id.11296.summary.txt.gz	Inverse variance weighted	10	-0.00289516	0.0169078	0.864041	-0.0360345	0.0302442	0.997109	0.964607	1.03071	1.00 (0.96- 1.03)	0.86
COVID-19	genus..Eubacteriumbrachygroup.id.11296.summary.txt.gz	Simple mode	10	-0.0295862	0.0391147	0.468748	-0.106251	0.0470786	0.970847	0.899199	1.0482	0.97 (0.90- 1.05)	0.47
COVID-19	genus..Eubacteriumbrachygroup.id.11296.summary.txt.gz	Weighted mode	10	-0.0256584	0.0379291	0.515741	-0.0999994	0.0486826	0.974668	0.904838	1.04989	0.97 (0.90- 1.05)	0.52
COVID-19	genus..Eubacteriumcoprostanoligenesgroup.id.11375.summary.txt.gz	MR Egger	13	-0.0783269	0.111757	0.497943	-0.29737	0.140716	0.924662	0.742769	1.1511	0.92 (0.74- 1.15)	0.5
COVID-19	genus..Eubacteriumcoprostanoligenesgroup.id.11375.summary.txt.gz	Weighted median	13	0.0020272	0.032886	0.950847	-0.0624293	0.0664837	1.00203	0.939479	1.06874	1.00 (0.94- 1.07)	0.95
COVID-19	genus..Eubacteriumcoprostanoligenesgroup.id.11375.summary.txt.gz	Inverse variance weighted	13	0.00816291	0.0274169	0.765907	-0.0455742	0.0619	1.0082	0.955449	1.06386	1.01 (0.96- 1.06)	0.77
COVID-19	genus..Eubacteriumcoprostanoligenesgroup.id.11375.summary.txt.gz	Simple mode	13	0.00531993	0.0578856	0.928291	-0.108136	0.118776	1.00533	0.897506	1.12612	1.01 (0.90- 1.13)	0.93
COVID-19	genus..Eubacteriumcoprostanoligenesgroup.id.11375.summary.txt.gz	Weighted mode	13	-0.00418715	0.0495032	0.933987	-0.101213	0.0928392	0.995822	0.90374	1.09729	1.00 (0.90- 1.10)	0.93
COVID-19	genus..Eubacteriumeligensgroup.id.14372.summary.txt.gz	MR Egger	7	-0.0844645	0.149356	0.59615	-0.377202	0.208273	0.919004	0.685778	1.23155	0.92 (0.69- 1.23)	0.6
COVID-19	genus..Eubacteriumeligensgroup.id.14372.summary.txt.gz	Weighted median	7	-0.0214147	0.0406341	0.598184	-0.101058	0.0582281	0.978813	0.903881	1.05996	0.98 (0.90- 1.06)	0.6
COVID-19	genus..Eubacteriumeligensgroup.id.14372.summary.txt.gz	Inverse variance weighted	7	-0.0370771	0.0332753	0.265172	-0.102297	0.0281426	0.963602	0.902762	1.02854	0.96 (0.90- 1.03)	0.27
COVID-19	genus..Eubacteriumeligensgroup.id.14372.summary.txt.gz	Simple mode	7	0.0234355	0.0671539	0.739023	-0.108186	0.155057	1.02371	0.897461	1.16772	1.02 (0.90- 1.17)	0.74
COVID-19	genus..Eubacteriumeligensgroup.id.14372.summary.txt.gz	Weighted mode	7	0.0154658	0.0700377	0.832555	-0.121808	0.15274	1.01559	0.885318	1.16502	1.02 (0.89- 1.17)	0.83
COVID-19	genus..Eubacteriumfissicatenagroup.id.14373.summary.txt.gz	MR Egger	9	0.0325598	0.0859638	0.716091	-0.135929	0.201049	1.0331	0.872904	1.22268	1.03 (0.87- 1.22)	0.72
COVID-19	genus..Eubacteriumfissicatenagroup.id.14373.summary.txt.gz	Weighted median	9	-0.00451033	0.0187943	0.810343	-0.0413472	0.0323266	0.9955	0.959496	1.03285	1.00 (0.96- 1.03)	0.81
COVID-19	genus..Eubacteriumfissicatenagroup.id.14373.summary.txt.gz	Inverse variance weighted	9	0.0005998	0.0153034	0.968736	-0.0293949	0.0305945	1.0006	0.971033	1.03107	1.00 (0.97- 1.03)	0.97
COVID-19	genus..Eubacteriumfissicatenagroup.id.14373.summary.txt.gz	Simple mode	9	-0.00425658	0.0292917	0.888055	-0.0616683	0.0531551	0.995752	0.940195	1.05459	1.00 (0.94- 1.05)	0.89
COVID-19	genus..Eubacteriumfissicatenagroup.id.14373.summary.txt.gz	Weighted mode	9	-0.0060361	0.0297591	0.84433	-0.064364	0.0522918	0.993982	0.937664	1.05368	0.99 (0.94- 1.05)	0.84
COVID-19	genus..Eubacteriumhalliigroup.id.11338.summary.txt.gz	MR Egger	16	-0.0237923	0.0607939	0.701423	-0.142948	0.0953637	0.976489	0.866799	1.10006	0.98 (0.87- 1.10)	0.7
COVID-19	genus..Eubacteriumhalliigroup.id.11338.summary.txt.gz	Weighted median	16	-0.00627578	0.0264981	0.812782	-0.0582121	0.0456605	0.993744	0.94345	1.04672	0.99 (0.94- 1.05)	0.81
COVID-19	genus..Eubacteriumhalliigroup.id.11338.summary.txt.gz	Inverse variance weighted	16	-0.00264647	0.0281729	0.92516	-0.0578654	0.0525725	0.997357	0.943777	1.05398	1.00 (0.94- 1.05)	0.93
COVID-19	genus..Eubacteriumhalliigroup.id.11338.summary.txt.gz	Simple mode	16	-0.0821403	0.0487337	0.112578	-0.177658	0.0133778	0.921143	0.837228	1.01347	0.92 (0.84- 1.01)	0.11
COVID-19	genus..Eubacteriumhalliigroup.id.11338.summary.txt.gz	Weighted mode	16	0.0213778	0.0381693	0.583694	-0.053434	0.0961896	1.02161	0.947969	1.10097	1.02 (0.95- 1.10)	0.58
COVID-19	genus..Eubacteriumnodatumgroup.id.11297.summary.txt.gz	MR Egger	11	-0.000455221	0.0637046	0.994454	-0.125316	0.124406	0.999545	0.882218	1.13248	1.00 (0.88- 1.13)	0.99
COVID-19	genus..Eubacteriumnodatumgroup.id.11297.summary.txt.gz	Weighted median	11	-0.0243256	0.0155833	0.118524	-0.0548689	0.00621778	0.975968	0.946609	1.00624	0.98 (0.95- 1.01)	0.12
COVID-19	genus..Eubacteriumnodatumgroup.id.11297.summary.txt.gz	Inverse variance weighted	11	-0.0104872	0.0136624	0.442727	-0.0372655	0.0162911	0.989568	0.96342	1.01642	0.99 (0.96- 1.02)	0.44
COVID-19	genus..Eubacteriumnodatumgroup.id.11297.summary.txt.gz	Simple mode	11	-0.0299658	0.023962	0.239566	-0.0769313	0.0169997	0.970479	0.925953	1.01715	0.97 (0.93- 1.02)	0.24
COVID-19	genus..Eubacteriumnodatumgroup.id.11297.summary.txt.gz	Weighted mode	11	-0.0274636	0.0213655	0.227616	-0.0693401	0.0144128	0.97291	0.933009	1.01452	0.97 (0.93- 1.01)	0.23
COVID-19	genus..Eubacteriumoxidoreducensgroup.id.11339.summary.txt.gz	MR Egger	5	0.0405223	0.0682996	0.594736	-0.0933449	0.174389	1.04135	0.910879	1.19052	1.04 (0.91- 1.19)	0.59
COVID-19	genus..Eubacteriumoxidoreducensgroup.id.11339.summary.txt.gz	Weighted median	5	-0.0278338	0.0265973	0.295336	-0.0799645	0.0242969	0.97255	0.923149	1.02459	0.97 (0.92- 1.02)	0.3
COVID-19	genus..Eubacteriumoxidoreducensgroup.id.11339.summary.txt.gz	Inverse variance weighted	5	-0.0294336	0.0202601	0.146284	-0.0691434	0.0102762	0.970995	0.933193	1.01033	0.97 (0.93- 1.01)	0.15
COVID-19	genus..Eubacteriumoxidoreducensgroup.id.11339.summary.txt.gz	Simple mode	5	-0.0290683	0.0344777	0.446635	-0.0966445	0.0385079	0.97135	0.907879	1.03926	0.97 (0.91- 1.04)	0.45
COVID-19	genus..Eubacteriumoxidoreducensgroup.id.11339.summary.txt.gz	Weighted mode	5	-0.0212576	0.0356331	0.582918	-0.0910985	0.0485833	0.978967	0.912928	1.04978	0.98 (0.91- 1.05)	0.58
COVID-19	genus..Eubacteriumrectalegroup.id.14374.summary.txt.gz	MR Egger	8	0.123799	0.113571	0.317518	-0.0987999	0.346397	1.13179	0.905924	1.41396	1.13 (0.91- 1.41)	0.32
COVID-19	genus..Eubacteriumrectalegroup.id.14374.summary.txt.gz	Weighted median	8	0.0283091	0.0400623	0.479799	-0.050213	0.106831	1.02871	0.951027	1.11275	1.03 (0.95- 1.11)	0.48
COVID-19	genus..Eubacteriumrectalegroup.id.14374.summary.txt.gz	Inverse variance weighted	8	0.0238799	0.0328401	0.467131	-0.0404868	0.0882465	1.02417	0.960322	1.09226	1.02 (0.96- 1.09)	0.47
COVID-19	genus..Eubacteriumrectalegroup.id.14374.summary.txt.gz	Simple mode	8	0.0979153	0.0728062	0.220606	-0.044785	0.240616	1.10287	0.956203	1.27203	1.10 (0.96- 1.27)	0.22
COVID-19	genus..Eubacteriumrectalegroup.id.14374.summary.txt.gz	Weighted mode	8	0.0900089	0.0678415	0.226233	-0.0429604	0.222978	1.09418	0.957949	1.24979	1.09 (0.96- 1.25)	0.23
COVID-19	genus..Eubacteriumruminantiumgroup.id.11340.summary.txt.gz	MR Egger	18	-0.0370069	0.055824	0.516818	-0.146422	0.0724082	0.963669	0.863793	1.07509	0.96 (0.86- 1.08)	0.52
COVID-19	genus..Eubacteriumruminantiumgroup.id.11340.summary.txt.gz	Weighted median	18	-0.015433	0.0185548	0.405548	-0.0518004	0.0209344	0.984685	0.949518	1.02116	0.98 (0.95- 1.02)	0.41
COVID-19	genus..Eubacteriumruminantiumgroup.id.11340.summary.txt.gz	Inverse variance weighted	18	-0.00643462	0.0149044	0.665941	-0.0356473	0.022778	0.993586	0.964981	1.02304	0.99 (0.96- 1.02)	0.67
COVID-19	genus..Eubacteriumruminantiumgroup.id.11340.summary.txt.gz	Simple mode	18	-0.00981268	0.0309285	0.754902	-0.0704325	0.0508071	0.990235	0.931991	1.05212	0.99 (0.93- 1.05)	0.75
COVID-19	genus..Eubacteriumruminantiumgroup.id.11340.summary.txt.gz	Weighted mode	18	-0.0111622	0.0303804	0.717844	-0.0707079	0.0483834	0.9889	0.931734	1.04957	0.99 (0.93- 1.05)	0.72
COVID-19	genus..Eubacteriumventriosumgroup.id.11341.summary.txt.gz	MR Egger	15	0.0981521	0.0930284	0.310605	-0.0841836	0.280488	1.10313	0.919262	1.32378	1.10 (0.92- 1.32)	0.31
COVID-19	genus..Eubacteriumventriosumgroup.id.11341.summary.txt.gz	Weighted median	15	-0.0185037	0.0285094	0.516313	-0.0743822	0.0373747	0.981666	0.928317	1.03808	0.98 (0.93- 1.04)	0.52
COVID-19	genus..Eubacteriumventriosumgroup.id.11341.summary.txt.gz	Inverse variance weighted	15	-0.035815	0.0203386	0.0782493	-0.0756787	0.00404869	0.964819	0.927114	1.00406	0.96 (0.93- 1.00)	0.08
COVID-19	genus..Eubacteriumventriosumgroup.id.11341.summary.txt.gz	Simple mode	15	-0.00792648	0.0462596	0.866402	-0.0985954	0.0827424	0.992105	0.906109	1.08626	0.99 (0.91- 1.09)	0.87
COVID-19	genus..Eubacteriumventriosumgroup.id.11341.summary.txt.gz	Weighted mode	15	-0.00943829	0.0475732	0.845588	-0.102682	0.0838052	0.990606	0.902414	1.08742	0.99 (0.90- 1.09)	0.85
COVID-19	genus..Eubacteriumxylanophilumgroup.id.14375.summary.txt.gz	MR Egger	9	0.102192	0.111395	0.389455	-0.116142	0.320526	1.1076	0.890349	1.37785	1.11 (0.89- 1.38)	0.39
COVID-19	genus..Eubacteriumxylanophilumgroup.id.14375.summary.txt.gz	Weighted median	9	-0.0369047	0.0371536	0.320564	-0.109726	0.0359164	0.963768	0.89608	1.03657	0.96 (0.90- 1.04)	0.32
COVID-19	genus..Eubacteriumxylanophilumgroup.id.14375.summary.txt.gz	Inverse variance weighted	9	-0.048131	0.0373964	0.198077	-0.121428	0.0251659	0.953009	0.885655	1.02549	0.95 (0.89- 1.03)	0.2
COVID-19	genus..Eubacteriumxylanophilumgroup.id.14375.summary.txt.gz	Simple mode	9	-0.0567997	0.0739702	0.464622	-0.201781	0.088182	0.944783	0.817274	1.09219	0.94 (0.82- 1.09)	0.46
COVID-19	genus..Eubacteriumxylanophilumgroup.id.14375.summary.txt.gz	Weighted mode	9	-0.0499768	0.068569	0.486877	-0.184372	0.0844183	0.951251	0.831626	1.08808	0.95 (0.83- 1.09)	0.49
COVID-19	genus..Ruminococcusgauvreauiigroup.id.11342.summary.txt.gz	MR Egger	12	0.153327	0.104869	0.174425	-0.0522176	0.358871	1.16571	0.949122	1.43171	1.17 (0.95- 1.43)	0.17
COVID-19	genus..Ruminococcusgauvreauiigroup.id.11342.summary.txt.gz	Weighted median	12	0.00883398	0.0307821	0.774124	-0.0514989	0.0691668	1.00887	0.949805	1.07161	1.01 (0.95- 1.07)	0.77
COVID-19	genus..Ruminococcusgauvreauiigroup.id.11342.summary.txt.gz	Inverse variance weighted	12	0.00131928	0.0249471	0.957825	-0.047577	0.0502156	1.00132	0.953537	1.0515	1.00 (0.95- 1.05)	0.96
COVID-19	genus..Ruminococcusgauvreauiigroup.id.11342.summary.txt.gz	Simple mode	12	0.0346903	0.0520488	0.518829	-0.0673254	0.136706	1.0353	0.934891	1.14649	1.04 (0.93- 1.15)	0.52
COVID-19	genus..Ruminococcusgauvreauiigroup.id.11342.summary.txt.gz	Weighted mode	12	0.0293927	0.0475254	0.548863	-0.0637571	0.122542	1.02983	0.938233	1.13037	1.03 (0.94- 1.13)	0.55
COVID-19	genus..Ruminococcusgnavusgroup.id.14376.summary.txt.gz	MR Egger	12	0.089345	0.0644588	0.19585	-0.0369942	0.215684	1.09346	0.963682	1.24071	1.09 (0.96- 1.24)	0.2
COVID-19	genus..Ruminococcusgnavusgroup.id.14376.summary.txt.gz	Weighted median	12	0.0196183	0.019234	0.307739	-0.0180804	0.057317	1.01981	0.982082	1.05899	1.02 (0.98- 1.06)	0.31
COVID-19	genus..Ruminococcusgnavusgroup.id.14376.summary.txt.gz	Inverse variance weighted	12	0.0146181	0.0143243	0.307488	-0.0134576	0.0426937	1.01473	0.986633	1.04362	1.01 (0.99- 1.04)	0.31
COVID-19	genus..Ruminococcusgnavusgroup.id.14376.summary.txt.gz	Simple mode	12	0.0240934	0.0303024	0.443374	-0.0352993	0.0834862	1.02439	0.965316	1.08707	1.02 (0.97- 1.09)	0.44
COVID-19	genus..Ruminococcusgnavusgroup.id.14376.summary.txt.gz	Weighted mode	12	0.024533	0.0324997	0.466183	-0.0391665	0.0882325	1.02484	0.961591	1.09224	1.02 (0.96- 1.09)	0.47
COVID-19	genus..Ruminococcustorquesgroup.id.14377.summary.txt.gz	MR Egger	9	-0.0527333	0.144552	0.726029	-0.336055	0.230589	0.948633	0.714584	1.25934	0.95 (0.71- 1.26)	0.73
COVID-19	genus..Ruminococcustorquesgroup.id.14377.summary.txt.gz	Weighted median	9	-0.00945854	0.040552	0.815571	-0.0889404	0.0700233	0.990586	0.9149	1.07253	0.99 (0.91- 1.07)	0.82
COVID-19	genus..Ruminococcustorquesgroup.id.14377.summary.txt.gz	Inverse variance weighted	9	0.0399497	0.0557027	0.473254	-0.0692277	0.149127	1.04076	0.933114	1.16082	1.04 (0.93- 1.16)	0.47
COVID-19	genus..Ruminococcustorquesgroup.id.14377.summary.txt.gz	Simple mode	9	-0.0214312	0.0528585	0.695778	-0.125034	0.0821716	0.978797	0.882467	1.08564	0.98 (0.88- 1.09)	0.7
COVID-19	genus..Ruminococcustorquesgroup.id.14377.summary.txt.gz	Weighted mode	9	-0.0298599	0.0439617	0.516162	-0.116025	0.056305	0.970582	0.890453	1.05792	0.97 (0.89- 1.06)	0.52
COVID-19	genus.Actinomyces.id.423.summary.txt.gz	MR Egger	7	-0.0717878	0.0834365	0.428892	-0.235323	0.0917477	0.930728	0.790315	1.09609	0.93 (0.79- 1.10)	0.43
COVID-19	genus.Actinomyces.id.423.summary.txt.gz	Weighted median	7	-0.0501874	0.0288641	0.0820787	-0.106761	0.00638617	0.951051	0.89874	1.00641	0.95 (0.90- 1.01)	0.08
COVID-19	genus.Actinomyces.id.423.summary.txt.gz	Inverse variance weighted	7	-0.0355855	0.0285734	0.212983	-0.0915893	0.0204184	0.96504	0.91248	1.02063	0.97 (0.91- 1.02)	0.21
COVID-19	genus.Actinomyces.id.423.summary.txt.gz	Simple mode	7	-0.0421237	0.0464893	0.399809	-0.133243	0.0489953	0.958751	0.875253	1.05022	0.96 (0.88- 1.05)	0.4
COVID-19	genus.Actinomyces.id.423.summary.txt.gz	Weighted mode	7	-0.0410567	0.0409636	0.354905	-0.121345	0.039232	0.959775	0.885728	1.04001	0.96 (0.89- 1.04)	0.35
COVID-19	genus.Adlercreutzia.id.812.summary.txt.gz	MR Egger	8	0.0810522	0.0926641	0.415379	-0.100569	0.262674	1.08443	0.904322	1.3004	1.08 (0.90- 1.30)	0.42
COVID-19	genus.Adlercreutzia.id.812.summary.txt.gz	Weighted median	8	0.04995	0.0273622	0.0679239	-0.00367991	0.10358	1.05122	0.996327	1.10913	1.05 (1.00- 1.11)	0.07
COVID-19	genus.Adlercreutzia.id.812.summary.txt.gz	Inverse variance weighted	8	0.0348007	0.020544	0.0902727	-0.00546551	0.075067	1.03541	0.994549	1.07796	1.04 (0.99- 1.08)	0.09
COVID-19	genus.Adlercreutzia.id.812.summary.txt.gz	Simple mode	8	0.0612314	0.041085	0.179749	-0.0192953	0.141758	1.06314	0.98089	1.1523	1.06 (0.98- 1.15)	0.18
COVID-19	genus.Adlercreutzia.id.812.summary.txt.gz	Weighted mode	8	0.0623545	0.0417295	0.178755	-0.0194353	0.144144	1.06434	0.980752	1.15505	1.06 (0.98- 1.16)	0.18
COVID-19	genus.Akkermansia.id.4037.summary.txt.gz	MR Egger	11	0.0456781	0.0757331	0.561301	-0.102759	0.194115	1.04674	0.902345	1.21424	1.05 (0.90- 1.21)	0.56
COVID-19	genus.Akkermansia.id.4037.summary.txt.gz	Weighted median	11	-0.0198697	0.0266755	0.456352	-0.0721536	0.0324142	0.980326	0.930388	1.03295	0.98 (0.93- 1.03)	0.46
COVID-19	genus.Akkermansia.id.4037.summary.txt.gz	Inverse variance weighted	11	-0.0132636	0.0207113	0.521912	-0.0538578	0.0273307	0.986824	0.947567	1.02771	0.99 (0.95- 1.03)	0.52
COVID-19	genus.Akkermansia.id.4037.summary.txt.gz	Simple mode	11	-0.0226322	0.0420039	0.601804	-0.10496	0.0596954	0.977622	0.900361	1.06151	0.98 (0.90- 1.06)	0.6
COVID-19	genus.Akkermansia.id.4037.summary.txt.gz	Weighted mode	11	-0.0226322	0.0451255	0.626849	-0.111078	0.0658138	0.977622	0.894869	1.06803	0.98 (0.89- 1.07)	0.63
COVID-19	genus.Alistipes.id.968.summary.txt.gz	MR Egger	14	0.104636	0.109457	0.357955	-0.109899	0.319172	1.11031	0.895924	1.37599	1.11 (0.90- 1.38)	0.36
COVID-19	genus.Alistipes.id.968.summary.txt.gz	Weighted median	14	0.0087475	0.0307252	0.775873	-0.0514739	0.0689689	1.00879	0.949828	1.0714	1.01 (0.95- 1.07)	0.78
COVID-19	genus.Alistipes.id.968.summary.txt.gz	Inverse variance weighted	14	0.00272147	0.0229423	0.905575	-0.0422454	0.0476884	1.00273	0.958634	1.04884	1.00 (0.96- 1.05)	0.91
COVID-19	genus.Alistipes.id.968.summary.txt.gz	Simple mode	14	0.0158163	0.0547829	0.777356	-0.0915581	0.123191	1.01594	0.912508	1.1311	1.02 (0.91- 1.13)	0.78
COVID-19	genus.Alistipes.id.968.summary.txt.gz	Weighted mode	14	0.0158163	0.0542903	0.775396	-0.0905927	0.122225	1.01594	0.91339	1.13001	1.02 (0.91- 1.13)	0.78
COVID-19	genus.Allisonella.id.2174.summary.txt.gz	MR Egger	8	0.135299	0.0839366	0.158107	-0.0292172	0.299814	1.14488	0.971206	1.34961	1.14 (0.97- 1.35)	0.16
COVID-19	genus.Allisonella.id.2174.summary.txt.gz	Weighted median	8	0.0237298	0.0160603	0.139528	-0.00774828	0.055208	1.02401	0.992282	1.05676	1.02 (0.99- 1.06)	0.14
COVID-19	genus.Allisonella.id.2174.summary.txt.gz	Inverse variance weighted	8	0.0126129	0.012976	0.331041	-0.0128201	0.0380459	1.01269	0.987262	1.03878	1.01 (0.99- 1.04)	0.33
COVID-19	genus.Allisonella.id.2174.summary.txt.gz	Simple mode	8	0.0297152	0.0234538	0.24569	-0.0162543	0.0756848	1.03016	0.983877	1.07862	1.03 (0.98- 1.08)	0.25
COVID-19	genus.Allisonella.id.2174.summary.txt.gz	Weighted mode	8	0.0304314	0.0213693	0.19744	-0.0114524	0.0723152	1.0309	0.988613	1.07499	1.03 (0.99- 1.07)	0.2
COVID-19	genus.Alloprevotella.id.961.summary.txt.gz	MR Egger	6	-0.00628127	0.178945	0.973681	-0.357014	0.344452	0.993738	0.699763	1.41122	0.99 (0.70- 1.41)	0.97
COVID-19	genus.Alloprevotella.id.961.summary.txt.gz	Weighted median	6	-0.00426394	0.020025	0.831381	-0.043513	0.0349851	0.995745	0.95742	1.0356	1.00 (0.96- 1.04)	0.83
COVID-19	genus.Alloprevotella.id.961.summary.txt.gz	Inverse variance weighted	6	-0.0121146	0.0177924	0.495943	-0.0469878	0.0227585	0.987958	0.954099	1.02302	0.99 (0.95- 1.02)	0.5
COVID-19	genus.Alloprevotella.id.961.summary.txt.gz	Simple mode	6	-0.0052062	0.0317738	0.876265	-0.0674828	0.0570704	0.994807	0.934744	1.05873	0.99 (0.93- 1.06)	0.88
COVID-19	genus.Alloprevotella.id.961.summary.txt.gz	Weighted mode	6	-0.00286828	0.0294494	0.926195	-0.0605891	0.0548526	0.997136	0.94121	1.05638	1.00 (0.94- 1.06)	0.93
COVID-19	genus.Anaerofilum.id.2053.summary.txt.gz	MR Egger	11	-0.0192215	0.0692341	0.787568	-0.15492	0.116477	0.980962	0.856483	1.12353	0.98 (0.86- 1.12)	0.79
COVID-19	genus.Anaerofilum.id.2053.summary.txt.gz	Weighted median	11	-0.00528931	0.0184569	0.774437	-0.0414649	0.0308863	0.994725	0.959383	1.03137	0.99 (0.96- 1.03)	0.77
COVID-19	genus.Anaerofilum.id.2053.summary.txt.gz	Inverse variance weighted	11	-0.0157027	0.0133808	0.240584	-0.0419291	0.0105236	0.98442	0.958938	1.01058	0.98 (0.96- 1.01)	0.24
COVID-19	genus.Anaerofilum.id.2053.summary.txt.gz	Simple mode	11	0.00992932	0.0348201	0.78134	-0.0583181	0.0781768	1.00998	0.94335	1.08131	1.01 (0.94- 1.08)	0.78
COVID-19	genus.Anaerofilum.id.2053.summary.txt.gz	Weighted mode	11	0.0104197	0.0305445	0.740063	-0.0494475	0.0702869	1.01047	0.951755	1.07282	1.01 (0.95- 1.07)	0.74
COVID-19	genus.Anaerostipes.id.1991.summary.txt.gz	MR Egger	13	0.0795277	0.0862091	0.37606	-0.0894422	0.248498	1.08278	0.914441	1.2821	1.08 (0.91- 1.28)	0.38
COVID-19	genus.Anaerostipes.id.1991.summary.txt.gz	Weighted median	13	0.0481173	0.0316979	0.129015	-0.0140106	0.110245	1.04929	0.986087	1.11655	1.05 (0.99- 1.12)	0.13
COVID-19	genus.Anaerostipes.id.1991.summary.txt.gz	Inverse variance weighted	13	0.0218397	0.0248508	0.379493	-0.026868	0.0705473	1.02208	0.97349	1.0731	1.02 (0.97- 1.07)	0.38
COVID-19	genus.Anaerostipes.id.1991.summary.txt.gz	Simple mode	13	0.0582969	0.0530541	0.293405	-0.0456892	0.162283	1.06003	0.955339	1.17619	1.06 (0.96- 1.18)	0.29
COVID-19	genus.Anaerostipes.id.1991.summary.txt.gz	Weighted mode	13	0.0605098	0.0533725	0.279051	-0.0441002	0.16512	1.06238	0.956858	1.17953	1.06 (0.96- 1.18)	0.28
COVID-19	genus.Anaerotruncus.id.2054.summary.txt.gz	MR Egger	13	0.0936221	0.0663221	0.185715	-0.0363691	0.223613	1.09814	0.964284	1.25059	1.10 (0.96- 1.25)	0.19
COVID-19	genus.Anaerotruncus.id.2054.summary.txt.gz	Weighted median	13	-0.00707162	0.0308497	0.818692	-0.0675371	0.0533939	0.992953	0.934693	1.05485	0.99 (0.93- 1.05)	0.82
COVID-19	genus.Anaerotruncus.id.2054.summary.txt.gz	Inverse variance weighted	13	-0.0033239	0.0216953	0.878234	-0.0458466	0.0391988	0.996682	0.955188	1.03998	1.00 (0.96- 1.04)	0.88
COVID-19	genus.Anaerotruncus.id.2054.summary.txt.gz	Simple mode	13	-0.00911338	0.0489879	0.855526	-0.10513	0.0869029	0.990928	0.900208	1.09079	0.99 (0.90- 1.09)	0.86
COVID-19	genus.Anaerotruncus.id.2054.summary.txt.gz	Weighted mode	13	-0.00459684	0.0473178	0.924212	-0.0973398	0.0881461	0.995414	0.907248	1.09215	1.00 (0.91- 1.09)	0.92
COVID-19	genus.Bacteroides.id.918.summary.txt.gz	MR Egger	9	0.0243367	0.147396	0.873523	-0.264559	0.313232	1.02464	0.767545	1.36784	1.02 (0.77- 1.37)	0.87
COVID-19	genus.Bacteroides.id.918.summary.txt.gz	Weighted median	9	0.0589044	0.0373209	0.114492	-0.0142446	0.132053	1.06067	0.985856	1.14117	1.06 (0.99- 1.14)	0.11
COVID-19	genus.Bacteroides.id.918.summary.txt.gz	Inverse variance weighted	9	0.0513727	0.0280078	0.0666202	-0.00352261	0.106268	1.05272	0.996484	1.11212	1.05 (1.00- 1.11)	0.07
COVID-19	genus.Bacteroides.id.918.summary.txt.gz	Simple mode	9	0.0618413	0.0548877	0.292534	-0.0457387	0.169421	1.06379	0.955292	1.18462	1.06 (0.96- 1.18)	0.29
COVID-19	genus.Bacteroides.id.918.summary.txt.gz	Weighted mode	9	0.0596475	0.0548611	0.308597	-0.0478803	0.167175	1.06146	0.953248	1.18196	1.06 (0.95- 1.18)	0.31
COVID-19	genus.Barnesiella.id.944.summary.txt.gz	MR Egger	14	-0.108423	0.0678362	0.135959	-0.241382	0.0245362	0.897248	0.785542	1.02484	0.90 (0.79- 1.02)	0.14
COVID-19	genus.Barnesiella.id.944.summary.txt.gz	Weighted median	14	0.0123606	0.027178	0.649251	-0.0409082	0.0656295	1.01244	0.959917	1.06783	1.01 (0.96- 1.07)	0.65
COVID-19	genus.Barnesiella.id.944.summary.txt.gz	Inverse variance weighted	14	0.0116964	0.020121	0.561034	-0.0277407	0.0511335	1.01177	0.972641	1.05246	1.01 (0.97- 1.05)	0.56
COVID-19	genus.Barnesiella.id.944.summary.txt.gz	Simple mode	14	0.00705514	0.0462751	0.881164	-0.0836441	0.0977543	1.00708	0.919759	1.10269	1.01 (0.92- 1.10)	0.88
COVID-19	genus.Barnesiella.id.944.summary.txt.gz	Weighted mode	14	0.00545308	0.0494037	0.913795	-0.0913782	0.102284	1.00547	0.912672	1.1077	1.01 (0.91- 1.11)	0.91
COVID-19	genus.Bifidobacterium.id.436.summary.txt.gz	MR Egger	13	0.154911	0.0498889	0.0100123	0.0571287	0.252693	1.16755	1.05879	1.28749	1.17 (1.06- 1.29)	0.01
COVID-19	genus.Bifidobacterium.id.436.summary.txt.gz	Weighted median	13	0.0428213	0.0271677	0.114984	-0.0104274	0.09607	1.04375	0.989627	1.10084	1.04 (0.99- 1.10)	0.11
COVID-19	genus.Bifidobacterium.id.436.summary.txt.gz	Inverse variance weighted	13	0.0427989	0.0209214	0.0407864	0.00179286	0.0838049	1.04373	1.00179	1.08742	1.04 (1.00- 1.09)	0.041
COVID-19	genus.Bifidobacterium.id.436.summary.txt.gz	Simple mode	13	-0.00969882	0.0552277	0.863525	-0.117945	0.0985475	0.990348	0.888745	1.10357	0.99 (0.89- 1.10)	0.86
COVID-19	genus.Bifidobacterium.id.436.summary.txt.gz	Weighted mode	13	0.0966979	0.0426544	0.0426676	0.0130954	0.1803	1.10153	1.01318	1.19758	1.10 (1.01- 1.20)	0.043
COVID-19	genus.Bilophila.id.3170.summary.txt.gz	MR Egger	13	0.113794	0.120649	0.36584	-0.122677	0.350266	1.12052	0.884549	1.41944	1.12 (0.88- 1.42)	0.37
COVID-19	genus.Bilophila.id.3170.summary.txt.gz	Weighted median	13	0.0171298	0.028624	0.549544	-0.0389733	0.073233	1.01728	0.961776	1.07598	1.02 (0.96- 1.08)	0.55
COVID-19	genus.Bilophila.id.3170.summary.txt.gz	Inverse variance weighted	13	0.00289568	0.0257136	0.910338	-0.0475031	0.0532944	1.0029	0.953608	1.05474	1.00 (0.95- 1.05)	0.91
COVID-19	genus.Bilophila.id.3170.summary.txt.gz	Simple mode	13	0.0411852	0.0463024	0.391226	-0.0495675	0.131938	1.04205	0.951641	1.14104	1.04 (0.95- 1.14)	0.39
COVID-19	genus.Bilophila.id.3170.summary.txt.gz	Weighted mode	13	0.0313643	0.0468916	0.516241	-0.0605433	0.123272	1.03186	0.941253	1.13119	1.03 (0.94- 1.13)	0.52
COVID-19	genus.Blautia.id.1992.summary.txt.gz	MR Egger	13	0.016389	0.046392	0.730562	-0.0745393	0.107317	1.01652	0.928171	1.11329	1.02 (0.93- 1.11)	0.73
COVID-19	genus.Blautia.id.1992.summary.txt.gz	Weighted median	13	0.0030606	0.0277342	0.912128	-0.0512983	0.0574195	1.00307	0.949995	1.0591	1.00 (0.95- 1.06)	0.91
COVID-19	genus.Blautia.id.1992.summary.txt.gz	Inverse variance weighted	13	0.0133502	0.0209417	0.523802	-0.0276955	0.054396	1.01344	0.972685	1.0559	1.01 (0.97- 1.06)	0.52
COVID-19	genus.Blautia.id.1992.summary.txt.gz	Simple mode	13	-0.0126984	0.0438473	0.777062	-0.098639	0.0732423	0.987382	0.90607	1.07599	0.99 (0.91- 1.08)	0.78
COVID-19	genus.Blautia.id.1992.summary.txt.gz	Weighted mode	13	-0.00379163	0.0388002	0.923766	-0.0798401	0.0722568	0.996216	0.923264	1.07493	1.00 (0.92- 1.07)	0.92
COVID-19	genus.Butyricicoccus.id.2055.summary.txt.gz	MR Egger	8	0.0213028	0.0499302	0.684517	-0.0765604	0.119166	1.02153	0.926297	1.12656	1.02 (0.93- 1.13)	0.68
COVID-19	genus.Butyricicoccus.id.2055.summary.txt.gz	Weighted median	8	0.047854	0.0333302	0.151072	-0.0174732	0.113181	1.04902	0.982679	1.11983	1.05 (0.98- 1.12)	0.15
COVID-19	genus.Butyricicoccus.id.2055.summary.txt.gz	Inverse variance weighted	8	0.0380917	0.025997	0.142857	-0.0128624	0.0890457	1.03883	0.98722	1.09313	1.04 (0.99- 1.09)	0.14
COVID-19	genus.Butyricicoccus.id.2055.summary.txt.gz	Simple mode	8	0.0287157	0.0583334	0.637591	-0.0856177	0.143049	1.02913	0.917945	1.15379	1.03 (0.92- 1.15)	0.64
COVID-19	genus.Butyricicoccus.id.2055.summary.txt.gz	Weighted mode	8	0.0596124	0.0496949	0.26933	-0.0377896	0.157014	1.06143	0.962916	1.17001	1.06 (0.96- 1.17)	0.27
COVID-19	genus.Butyricimonas.id.945.summary.txt.gz	MR Egger	13	0.0234872	0.0734426	0.75511	-0.12046	0.167435	1.02377	0.886512	1.18227	1.02 (0.89- 1.18)	0.76
COVID-19	genus.Butyricimonas.id.945.summary.txt.gz	Weighted median	13	-0.022135	0.0266885	0.406888	-0.0744443	0.0301744	0.978108	0.928259	1.03063	0.98 (0.93- 1.03)	0.41
COVID-19	genus.Butyricimonas.id.945.summary.txt.gz	Inverse variance weighted	13	-0.0173255	0.0213806	0.417746	-0.0592315	0.0245805	0.982824	0.942489	1.02489	0.98 (0.94- 1.02)	0.42
COVID-19	genus.Butyricimonas.id.945.summary.txt.gz	Simple mode	13	-0.0138871	0.0433938	0.754453	-0.0989389	0.0711647	0.986209	0.905798	1.07376	0.99 (0.91- 1.07)	0.75
COVID-19	genus.Butyricimonas.id.945.summary.txt.gz	Weighted mode	13	-0.0148931	0.0427521	0.733606	-0.0986873	0.0689011	0.985217	0.906026	1.07133	0.99 (0.91- 1.07)	0.73
COVID-19	genus.Butyrivibrio.id.1993.summary.txt.gz	MR Egger	15	-0.00817711	0.0441755	0.856003	-0.0947611	0.0784069	0.991856	0.90959	1.08156	0.99 (0.91- 1.08)	0.86
COVID-19	genus.Butyrivibrio.id.1993.summary.txt.gz	Weighted median	15	0.0142739	0.0126288	0.258366	-0.0104786	0.0390263	1.01438	0.989576	1.0398	1.01 (0.99- 1.04)	0.26
COVID-19	genus.Butyrivibrio.id.1993.summary.txt.gz	Inverse variance weighted	15	0.0115343	0.00964011	0.231504	-0.00736028	0.0304289	1.0116	0.992667	1.0309	1.01 (0.99- 1.03)	0.23
COVID-19	genus.Butyrivibrio.id.1993.summary.txt.gz	Simple mode	15	0.0166514	0.0216259	0.45411	-0.0257353	0.0590382	1.01679	0.974593	1.06082	1.02 (0.97- 1.06)	0.45
COVID-19	genus.Butyrivibrio.id.1993.summary.txt.gz	Weighted mode	15	0.0169492	0.0223953	0.461706	-0.0269457	0.0608441	1.01709	0.973414	1.06273	1.02 (0.97- 1.06)	0.46
COVID-19	genus.CandidatusSoleaferrea.id.11350.summary.txt.gz	MR Egger	10	-0.136615	0.172564	0.451382	-0.474841	0.201611	0.872306	0.621984	1.22337	0.87 (0.62- 1.22)	0.45
COVID-19	genus.CandidatusSoleaferrea.id.11350.summary.txt.gz	Weighted median	10	-0.0335921	0.0212206	0.113423	-0.0751845	0.00800033	0.966966	0.927572	1.00803	0.97 (0.93- 1.01)	0.11
COVID-19	genus.CandidatusSoleaferrea.id.11350.summary.txt.gz	Inverse variance weighted	10	-0.0261264	0.0162939	0.108836	-0.0580624	0.00580968	0.974212	0.943591	1.00583	0.97 (0.94- 1.01)	0.11
COVID-19	genus.CandidatusSoleaferrea.id.11350.summary.txt.gz	Simple mode	10	-0.0458506	0.0308744	0.171686	-0.106364	0.0146632	0.955185	0.899097	1.01477	0.96 (0.90- 1.01)	0.17
COVID-19	genus.CandidatusSoleaferrea.id.11350.summary.txt.gz	Weighted mode	10	-0.0448844	0.0318372	0.192204	-0.107285	0.0175166	0.956108	0.898269	1.01767	0.96 (0.90- 1.02)	0.19
COVID-19	genus.Catenibacterium.id.2153.summary.txt.gz	MR Egger	5	-0.17314	0.147412	0.32493	-0.462068	0.115789	0.84102	0.62998	1.12276	0.84 (0.63- 1.12)	0.32
COVID-19	genus.Catenibacterium.id.2153.summary.txt.gz	Weighted median	5	-0.0042301	0.02112	0.841254	-0.0456253	0.0371651	0.995779	0.9554	1.03786	1.00 (0.96- 1.04)	0.84
COVID-19	genus.Catenibacterium.id.2153.summary.txt.gz	Inverse variance weighted	5	0.00968999	0.0162262	0.550385	-0.0221133	0.0414933	1.00974	0.978129	1.04237	1.01 (0.98- 1.04)	0.55
COVID-19	genus.Catenibacterium.id.2153.summary.txt.gz	Simple mode	5	-0.00632143	0.0278469	0.831548	-0.0609013	0.0482584	0.993699	0.940916	1.04944	0.99 (0.94- 1.05)	0.83
COVID-19	genus.Catenibacterium.id.2153.summary.txt.gz	Weighted mode	5	-0.00598705	0.0252944	0.824521	-0.0555641	0.04359	0.994031	0.945951	1.04455	0.99 (0.95- 1.04)	0.82
COVID-19	genus.ChristensenellaceaeR.7group.id.11283.summary.txt.gz	MR Egger	10	-0.0233551	0.121508	0.852367	-0.261511	0.2148	0.976916	0.769888	1.23961	0.98 (0.77- 1.24)	0.85
COVID-19	genus.ChristensenellaceaeR.7group.id.11283.summary.txt.gz	Weighted median	10	0.00135139	0.038209	0.971786	-0.0735383	0.0762411	1.00135	0.929101	1.07922	1.00 (0.93- 1.08)	0.97
COVID-19	genus.ChristensenellaceaeR.7group.id.11283.summary.txt.gz	Inverse variance weighted	10	-0.00240699	0.0382058	0.949766	-0.0772903	0.0724763	0.997596	0.925621	1.07517	1.00 (0.93- 1.08)	0.95
COVID-19	genus.ChristensenellaceaeR.7group.id.11283.summary.txt.gz	Simple mode	10	0.0931198	0.0902422	0.329056	-0.083755	0.269995	1.09759	0.919657	1.30996	1.10 (0.92- 1.31)	0.33
COVID-19	genus.ChristensenellaceaeR.7group.id.11283.summary.txt.gz	Weighted mode	10	0.0931198	0.0837298	0.294899	-0.0709906	0.25723	1.09759	0.931471	1.29334	1.10 (0.93- 1.29)	0.29
COVID-19	genus.Clostridiumsensustricto1.id.1873.summary.txt.gz	MR Egger	7	-0.0317772	0.0517316	0.565907	-0.133171	0.0696166	0.968722	0.875315	1.0721	0.97 (0.88- 1.07)	0.57
COVID-19	genus.Clostridiumsensustricto1.id.1873.summary.txt.gz	Weighted median	7	-0.0148662	0.0290292	0.608573	-0.0717635	0.0420311	0.985244	0.930751	1.04293	0.99 (0.93- 1.04)	0.61
COVID-19	genus.Clostridiumsensustricto1.id.1873.summary.txt.gz	Inverse variance weighted	7	-0.00536033	0.0234359	0.819084	-0.0512947	0.040574	0.994654	0.949999	1.04141	0.99 (0.95- 1.04)	0.82
COVID-19	genus.Clostridiumsensustricto1.id.1873.summary.txt.gz	Simple mode	7	-0.0131152	0.0390721	0.748549	-0.0896965	0.0634661	0.98697	0.914209	1.06552	0.99 (0.91- 1.07)	0.75
COVID-19	genus.Clostridiumsensustricto1.id.1873.summary.txt.gz	Weighted mode	7	-0.0114819	0.0362599	0.762232	-0.0825514	0.0595876	0.988584	0.920764	1.0614	0.99 (0.92- 1.06)	0.76
COVID-19	genus.Collinsella.id.815.summary.txt.gz	MR Egger	9	-0.0326116	0.0927365	0.735441	-0.214375	0.149152	0.967914	0.807046	1.16085	0.97 (0.81- 1.16)	0.74
COVID-19	genus.Collinsella.id.815.summary.txt.gz	Weighted median	9	0.0218347	0.0335031	0.514581	-0.0438314	0.0875007	1.02207	0.957115	1.09144	1.02 (0.96- 1.09)	0.51
COVID-19	genus.Collinsella.id.815.summary.txt.gz	Inverse variance weighted	9	0.0234302	0.025111	0.350785	-0.0257873	0.0726477	1.02371	0.974542	1.07535	1.02 (0.97- 1.08)	0.35
COVID-19	genus.Collinsella.id.815.summary.txt.gz	Simple mode	9	0.00442822	0.0520003	0.934229	-0.0974925	0.106349	1.00444	0.907109	1.11221	1.00 (0.91- 1.11)	0.93
COVID-19	genus.Collinsella.id.815.summary.txt.gz	Weighted mode	9	0.00251284	0.0528311	0.96323	-0.101036	0.106062	1.00252	0.9039	1.11189	1.00 (0.90- 1.11)	0.96
COVID-19	genus.Coprobacter.id.949.summary.txt.gz	MR Egger	11	0.0789582	0.0530865	0.171094	-0.0250912	0.183008	1.08216	0.975221	1.20082	1.08 (0.98- 1.20)	0.17
COVID-19	genus.Coprobacter.id.949.summary.txt.gz	Weighted median	11	0.00834059	0.0201204	0.678483	-0.0310954	0.0477766	1.00838	0.969383	1.04894	1.01 (0.97- 1.05)	0.68
COVID-19	genus.Coprobacter.id.949.summary.txt.gz	Inverse variance weighted	11	0.00920578	0.0152642	0.546443	-0.020712	0.0391235	1.00925	0.979501	1.0399	1.01 (0.98- 1.04)	0.55
COVID-19	genus.Coprobacter.id.949.summary.txt.gz	Simple mode	11	0.0124817	0.0326923	0.710604	-0.0515953	0.0765587	1.01256	0.949713	1.07957	1.01 (0.95- 1.08)	0.71
COVID-19	genus.Coprobacter.id.949.summary.txt.gz	Weighted mode	11	0.0109471	0.0299739	0.722552	-0.0478017	0.069696	1.01101	0.953323	1.07218	1.01 (0.95- 1.07)	0.72
COVID-19	genus.Coprococcus1.id.11301.summary.txt.gz	MR Egger	12	-0.0386911	0.0533553	0.484978	-0.143268	0.0658854	0.962048	0.866522	1.0681	0.96 (0.87- 1.07)	0.48
COVID-19	genus.Coprococcus1.id.11301.summary.txt.gz	Weighted median	12	-0.0365552	0.0290578	0.208386	-0.0935085	0.0203982	0.964105	0.91073	1.02061	0.96 (0.91- 1.02)	0.21
COVID-19	genus.Coprococcus1.id.11301.summary.txt.gz	Inverse variance weighted	12	-0.0336181	0.0213997	0.116192	-0.0755615	0.00832533	0.966941	0.927223	1.00836	0.97 (0.93- 1.01)	0.12
COVID-19	genus.Coprococcus1.id.11301.summary.txt.gz	Simple mode	12	-0.0761772	0.0487028	0.146083	-0.171635	0.0192804	0.926652	0.842287	1.01947	0.93 (0.84- 1.02)	0.15
COVID-19	genus.Coprococcus1.id.11301.summary.txt.gz	Weighted mode	12	-0.0604366	0.0420571	0.178543	-0.142868	0.0219953	0.941353	0.866868	1.02224	0.94 (0.87- 1.02)	0.18
COVID-19	genus.Coprococcus2.id.11302.summary.txt.gz	MR Egger	8	-0.194601	0.267451	0.494252	-0.718805	0.329603	0.823163	0.487334	1.39042	0.82 (0.49- 1.39)	0.49
COVID-19	genus.Coprococcus2.id.11302.summary.txt.gz	Weighted median	8	-0.0391208	0.0358579	0.275275	-0.109402	0.0311607	0.961635	0.89637	1.03165	0.96 (0.90- 1.03)	0.28
COVID-19	genus.Coprococcus2.id.11302.summary.txt.gz	Inverse variance weighted	8	-0.0298283	0.032085	0.352545	-0.0927149	0.0330583	0.970612	0.911453	1.03361	0.97 (0.91- 1.03)	0.35
COVID-19	genus.Coprococcus2.id.11302.summary.txt.gz	Simple mode	8	-0.099707	0.0617472	0.150396	-0.220731	0.0213174	0.905103	0.801932	1.02155	0.91 (0.80- 1.02)	0.15
COVID-19	genus.Coprococcus2.id.11302.summary.txt.gz	Weighted mode	8	-0.0967234	0.0604932	0.153872	-0.21529	0.0218432	0.907807	0.806307	1.02208	0.91 (0.81- 1.02)	0.15
COVID-19	genus.Coprococcus3.id.11303.summary.txt.gz	MR Egger	9	-0.144075	0.188848	0.470436	-0.514217	0.226066	0.865822	0.597969	1.25366	0.87 (0.60- 1.25)	0.47
COVID-19	genus.Coprococcus3.id.11303.summary.txt.gz	Weighted median	9	-0.0238734	0.0374793	0.52414	-0.0973328	0.0495859	0.976409	0.907254	1.05084	0.98 (0.91- 1.05)	0.52
COVID-19	genus.Coprococcus3.id.11303.summary.txt.gz	Inverse variance weighted	9	-0.0269981	0.0425923	0.526163	-0.110479	0.0564828	0.973363	0.895405	1.05811	0.97 (0.90- 1.06)	0.53
COVID-19	genus.Coprococcus3.id.11303.summary.txt.gz	Simple mode	9	-0.029642	0.0532043	0.592676	-0.133922	0.0746384	0.970793	0.874658	1.07749	0.97 (0.87- 1.08)	0.59
COVID-19	genus.Coprococcus3.id.11303.summary.txt.gz	Weighted mode	9	-0.029642	0.0561144	0.611666	-0.139626	0.0803423	0.970793	0.869683	1.08366	0.97 (0.87- 1.08)	0.61
COVID-19	genus.DefluviitaleaceaeUCG011.id.11287.summary.txt.gz	MR Egger	9	-0.0214461	0.0866543	0.811631	-0.191288	0.148396	0.978782	0.825894	1.15997	0.98 (0.83- 1.16)	0.81
COVID-19	genus.DefluviitaleaceaeUCG011.id.11287.summary.txt.gz	Weighted median	9	-0.00117125	0.0267371	0.965059	-0.053576	0.0512335	0.998829	0.947834	1.05257	1.00 (0.95- 1.05)	0.97
COVID-19	genus.DefluviitaleaceaeUCG011.id.11287.summary.txt.gz	Inverse variance weighted	9	-0.0259443	0.0235867	0.27135	-0.0721742	0.0202855	0.974389	0.930369	1.02049	0.97 (0.93- 1.02)	0.27
COVID-19	genus.DefluviitaleaceaeUCG011.id.11287.summary.txt.gz	Simple mode	9	0.015825	0.0500727	0.760059	-0.0823175	0.113968	1.01595	0.920979	1.12072	1.02 (0.92- 1.12)	0.76
COVID-19	genus.DefluviitaleaceaeUCG011.id.11287.summary.txt.gz	Weighted mode	9	0.014953	0.0472105	0.759556	-0.0775795	0.107486	1.01507	0.925353	1.11347	1.02 (0.93- 1.11)	0.76
COVID-19	genus.Desulfovibrio.id.3173.summary.txt.gz	MR Egger	10	0.0235381	0.0540777	0.674874	-0.0824541	0.12953	1.02382	0.920854	1.13829	1.02 (0.92- 1.14)	0.67
COVID-19	genus.Desulfovibrio.id.3173.summary.txt.gz	Weighted median	10	-0.016399	0.0238862	0.492369	-0.0632158	0.0304179	0.983735	0.938741	1.03089	0.98 (0.94- 1.03)	0.49
COVID-19	genus.Desulfovibrio.id.3173.summary.txt.gz	Inverse variance weighted	10	-0.00786802	0.0185021	0.670654	-0.0441321	0.0283961	0.992163	0.956828	1.0288	0.99 (0.96- 1.03)	0.67
COVID-19	genus.Desulfovibrio.id.3173.summary.txt.gz	Simple mode	10	-0.0217905	0.0393893	0.593594	-0.0989935	0.0554125	0.978445	0.905749	1.05698	0.98 (0.91- 1.06)	0.59
COVID-19	genus.Desulfovibrio.id.3173.summary.txt.gz	Weighted mode	10	-0.020986	0.0356199	0.570242	-0.090801	0.0488291	0.979233	0.913199	1.05004	0.98 (0.91- 1.05)	0.57
COVID-19	genus.Dialister.id.2183.summary.txt.gz	MR Egger	11	-0.220061	0.152348	0.182507	-0.518664	0.0785416	0.80247	0.595316	1.08171	0.80 (0.60- 1.08)	0.18
COVID-19	genus.Dialister.id.2183.summary.txt.gz	Weighted median	11	-0.0535462	0.0289925	0.0647617	-0.110372	0.00327907	0.947862	0.895501	1.00328	0.95 (0.90- 1.00)	0.06
COVID-19	genus.Dialister.id.2183.summary.txt.gz	Inverse variance weighted	11	-0.0176888	0.0385496	0.646336	-0.0932461	0.0578684	0.982467	0.910969	1.05958	0.98 (0.91- 1.06)	0.65
COVID-19	genus.Dialister.id.2183.summary.txt.gz	Simple mode	11	-0.0789819	0.0441882	0.104167	-0.165591	0.00762704	0.924057	0.847393	1.00766	0.92 (0.85- 1.01)	0.1
COVID-19	genus.Dialister.id.2183.summary.txt.gz	Weighted mode	11	-0.0681757	0.04282	0.142436	-0.152103	0.0157515	0.934096	0.8589	1.01588	0.93 (0.86- 1.02)	0.14
COVID-19	genus.Dorea.id.1997.summary.txt.gz	MR Egger	10	0.0239008	0.0639095	0.718137	-0.101362	0.149163	1.02419	0.903606	1.16086	1.02 (0.90- 1.16)	0.72
COVID-19	genus.Dorea.id.1997.summary.txt.gz	Weighted median	10	0.0296733	0.0323684	0.359281	-0.0337687	0.0931153	1.03012	0.966795	1.09759	1.03 (0.97- 1.10)	0.36
COVID-19	genus.Dorea.id.1997.summary.txt.gz	Inverse variance weighted	10	0.0442949	0.0243281	0.0686476	-0.00338812	0.0919778	1.04529	0.996618	1.09634	1.05 (1.00- 1.10)	0.07
COVID-19	genus.Dorea.id.1997.summary.txt.gz	Simple mode	10	0.0433731	0.0474047	0.384074	-0.0495401	0.136286	1.04433	0.951667	1.14601	1.04 (0.95- 1.15)	0.38
COVID-19	genus.Dorea.id.1997.summary.txt.gz	Weighted mode	10	0.026628	0.0439146	0.559258	-0.0594446	0.112701	1.02699	0.942288	1.1193	1.03 (0.94- 1.12)	0.56
COVID-19	genus.Eggerthella.id.819.summary.txt.gz	MR Egger	10	-0.0542084	0.0826804	0.530456	-0.216262	0.107845	0.947235	0.805524	1.11388	0.95 (0.81- 1.11)	0.53
COVID-19	genus.Eggerthella.id.819.summary.txt.gz	Weighted median	10	-0.0175466	0.0203861	0.389395	-0.0575033	0.0224101	0.982606	0.944119	1.02266	0.98 (0.94- 1.02)	0.39
COVID-19	genus.Eggerthella.id.819.summary.txt.gz	Inverse variance weighted	10	0.00231235	0.0176209	0.895595	-0.0322246	0.0368493	1.00232	0.968289	1.03754	1.00 (0.97- 1.04)	0.9
COVID-19	genus.Eggerthella.id.819.summary.txt.gz	Simple mode	10	-0.0301156	0.0368498	0.434884	-0.102341	0.04211	0.970333	0.902722	1.04301	0.97 (0.90- 1.04)	0.43
COVID-19	genus.Eggerthella.id.819.summary.txt.gz	Weighted mode	10	-0.0287003	0.0342263	0.423436	-0.095784	0.0383833	0.971708	0.90866	1.03913	0.97 (0.91- 1.04)	0.42
COVID-19	genus.Eisenbergiella.id.11304.summary.txt.gz	MR Egger	11	-0.0357449	0.111366	0.755563	-0.254023	0.182533	0.964886	0.775674	1.20025	0.96 (0.78- 1.20)	0.76
COVID-19	genus.Eisenbergiella.id.11304.summary.txt.gz	Weighted median	11	0.0314094	0.01976	0.111937	-0.00732015	0.070139	1.03191	0.992707	1.07266	1.03 (0.99- 1.07)	0.11
COVID-19	genus.Eisenbergiella.id.11304.summary.txt.gz	Inverse variance weighted	11	0.0222736	0.0144111	0.122203	-0.00597207	0.0505193	1.02252	0.994046	1.05182	1.02 (0.99- 1.05)	0.12
COVID-19	genus.Eisenbergiella.id.11304.summary.txt.gz	Simple mode	11	0.042091	0.0349517	0.256218	-0.0264143	0.110596	1.04299	0.973931	1.11694	1.04 (0.97- 1.12)	0.26
COVID-19	genus.Eisenbergiella.id.11304.summary.txt.gz	Weighted mode	11	0.041214	0.0313861	0.218472	-0.0203027	0.102731	1.04208	0.979902	1.10819	1.04 (0.98- 1.11)	0.22
COVID-19	genus.Enterorhabdus.id.820.summary.txt.gz	MR Egger	6	0.0655363	0.101568	0.553914	-0.133537	0.26461	1.06773	0.874995	1.30292	1.07 (0.87- 1.30)	0.55
COVID-19	genus.Enterorhabdus.id.820.summary.txt.gz	Weighted median	6	0.0256815	0.0274586	0.349644	-0.0281374	0.0795004	1.02601	0.972255	1.08275	1.03 (0.97- 1.08)	0.35
COVID-19	genus.Enterorhabdus.id.820.summary.txt.gz	Inverse variance weighted	6	0.00595882	0.0366913	0.870987	-0.0659561	0.0778737	1.00598	0.936172	1.08099	1.01 (0.94- 1.08)	0.87
COVID-19	genus.Enterorhabdus.id.820.summary.txt.gz	Simple mode	6	0.0445305	0.0387965	0.302987	-0.0315106	0.120572	1.04554	0.968981	1.12814	1.05 (0.97- 1.13)	0.3
COVID-19	genus.Enterorhabdus.id.820.summary.txt.gz	Weighted mode	6	0.0338712	0.0298095	0.307359	-0.0245554	0.0922978	1.03445	0.975744	1.09669	1.03 (0.98- 1.10)	0.31
COVID-19	genus.Erysipelatoclostridium.id.11381.summary.txt.gz	MR Egger	15	-0.00257184	0.0636624	0.96839	-0.12735	0.122206	0.997431	0.880425	1.12999	1.00 (0.88- 1.13)	0.97
COVID-19	genus.Erysipelatoclostridium.id.11381.summary.txt.gz	Weighted median	15	0.00217348	0.0220502	0.92148	-0.0410449	0.0453918	1.00218	0.959786	1.04644	1.00 (0.96- 1.05)	0.92
COVID-19	genus.Erysipelatoclostridium.id.11381.summary.txt.gz	Inverse variance weighted	15	0.00969758	0.0157897	0.539102	-0.0212502	0.0406454	1.00974	0.978974	1.04148	1.01 (0.98- 1.04)	0.54
COVID-19	genus.Erysipelatoclostridium.id.11381.summary.txt.gz	Simple mode	15	-0.0125711	0.0369216	0.73855	-0.0849375	0.0597953	0.987508	0.91857	1.06162	0.99 (0.92- 1.06)	0.74
COVID-19	genus.Erysipelatoclostridium.id.11381.summary.txt.gz	Weighted mode	15	-0.00799101	0.0356318	0.82579	-0.0778294	0.0618474	0.992041	0.925122	1.0638	0.99 (0.93- 1.06)	0.83
COVID-19	genus.ErysipelotrichaceaeUCG003.id.11384.summary.txt.gz	MR Egger	16	-0.039166	0.0489955	0.437424	-0.135197	0.0568652	0.961591	0.873544	1.05851	0.96 (0.87- 1.06)	0.44
COVID-19	genus.ErysipelotrichaceaeUCG003.id.11384.summary.txt.gz	Weighted median	16	0.0131082	0.0248018	0.59714	-0.0355034	0.0617198	1.01319	0.965119	1.06366	1.01 (0.97- 1.06)	0.6
COVID-19	genus.ErysipelotrichaceaeUCG003.id.11384.summary.txt.gz	Inverse variance weighted	16	-0.00356902	0.0179034	0.84199	-0.0386597	0.0315217	0.996437	0.962078	1.03202	1.00 (0.96- 1.03)	0.84
COVID-19	genus.ErysipelotrichaceaeUCG003.id.11384.summary.txt.gz	Simple mode	16	0.0294955	0.0416807	0.490009	-0.0521986	0.11119	1.02993	0.94914	1.11761	1.03 (0.95- 1.12)	0.49
COVID-19	genus.ErysipelotrichaceaeUCG003.id.11384.summary.txt.gz	Weighted mode	16	0.0258503	0.0414778	0.542493	-0.0554462	0.107147	1.02619	0.946063	1.1131	1.03 (0.95- 1.11)	0.54
COVID-19	genus.Escherichia.Shigella.id.3504.summary.txt.gz	MR Egger	10	0.00318427	0.0884709	0.97217	-0.170219	0.176587	1.00319	0.84348	1.19314	1.00 (0.84- 1.19)	0.97
COVID-19	genus.Escherichia.Shigella.id.3504.summary.txt.gz	Weighted median	10	0.0134183	0.0331591	0.685725	-0.0515736	0.0784101	1.01351	0.949734	1.08157	1.01 (0.95- 1.08)	0.69
COVID-19	genus.Escherichia.Shigella.id.3504.summary.txt.gz	Inverse variance weighted	10	-0.00267108	0.0289014	0.926364	-0.0593179	0.0539757	0.997332	0.942407	1.05546	1.00 (0.94- 1.06)	0.93
COVID-19	genus.Escherichia.Shigella.id.3504.summary.txt.gz	Simple mode	10	0.0542246	0.0600272	0.389886	-0.0634287	0.171878	1.05572	0.938541	1.18753	1.06 (0.94- 1.19)	0.39
COVID-19	genus.Escherichia.Shigella.id.3504.summary.txt.gz	Weighted mode	10	0.0327211	0.0503199	0.53177	-0.065906	0.131348	1.03326	0.936219	1.14036	1.03 (0.94- 1.14)	0.53
COVID-19	genus.Faecalibacterium.id.2057.summary.txt.gz	MR Egger	10	-0.0501572	0.0428432	0.275403	-0.13413	0.0338155	0.95108	0.874476	1.03439	0.95 (0.87- 1.03)	0.28
COVID-19	genus.Faecalibacterium.id.2057.summary.txt.gz	Weighted median	10	-0.032834	0.0297376	0.269539	-0.0911196	0.0254516	0.967699	0.912909	1.02578	0.97 (0.91- 1.03)	0.27
COVID-19	genus.Faecalibacterium.id.2057.summary.txt.gz	Inverse variance weighted	10	-0.0286624	0.0213276	0.178977	-0.0704645	0.0131396	0.971744	0.931961	1.01323	0.97 (0.93- 1.01)	0.18
COVID-19	genus.Faecalibacterium.id.2057.summary.txt.gz	Simple mode	10	-0.0320601	0.0434906	0.479793	-0.117302	0.0531815	0.968448	0.889317	1.05462	0.97 (0.89- 1.05)	0.48
COVID-19	genus.Faecalibacterium.id.2057.summary.txt.gz	Weighted mode	10	-0.0297649	0.0379335	0.45281	-0.104115	0.0445847	0.970674	0.901122	1.04559	0.97 (0.90- 1.05)	0.45
COVID-19	genus.FamilyXIIIAD3011group.id.11293.summary.txt.gz	MR Egger	13	-0.032138	0.109444	0.774493	-0.246648	0.182372	0.968373	0.781416	1.20006	0.97 (0.78- 1.20)	0.77
COVID-19	genus.FamilyXIIIAD3011group.id.11293.summary.txt.gz	Weighted median	13	0.0128833	0.0299448	0.667023	-0.0458084	0.0715751	1.01297	0.955225	1.0742	1.01 (0.96- 1.07)	0.67
COVID-19	genus.FamilyXIIIAD3011group.id.11293.summary.txt.gz	Inverse variance weighted	13	0.00954055	0.0227512	0.674966	-0.0350519	0.054133	1.00959	0.965555	1.05562	1.01 (0.97- 1.06)	0.67
COVID-19	genus.FamilyXIIIAD3011group.id.11293.summary.txt.gz	Simple mode	13	0.0189402	0.0481904	0.701192	-0.075513	0.113393	1.01912	0.927268	1.12007	1.02 (0.93- 1.12)	0.7
COVID-19	genus.FamilyXIIIAD3011group.id.11293.summary.txt.gz	Weighted mode	13	0.0200576	0.0447952	0.662302	-0.0677411	0.107856	1.02026	0.934502	1.11389	1.02 (0.93- 1.11)	0.66
COVID-19	genus.FamilyXIIIUCG001.id.11294.summary.txt.gz	MR Egger	8	-0.0306009	0.0746105	0.695945	-0.176837	0.115636	0.969863	0.837916	1.12259	0.97 (0.84- 1.12)	0.7
COVID-19	genus.FamilyXIIIUCG001.id.11294.summary.txt.gz	Weighted median	8	0.00329924	0.0347209	0.924297	-0.0647537	0.0713522	1.0033	0.937298	1.07396	1.00 (0.94- 1.07)	0.92
COVID-19	genus.FamilyXIIIUCG001.id.11294.summary.txt.gz	Inverse variance weighted	8	0.0203592	0.0260537	0.434549	-0.0307061	0.0714244	1.02057	0.969761	1.07404	1.02 (0.97- 1.07)	0.43
COVID-19	genus.FamilyXIIIUCG001.id.11294.summary.txt.gz	Simple mode	8	0.0866001	0.0650325	0.224702	-0.0408636	0.214064	1.09046	0.95996	1.2387	1.09 (0.96- 1.24)	0.22
COVID-19	genus.FamilyXIIIUCG001.id.11294.summary.txt.gz	Weighted mode	8	-0.0366312	0.0554446	0.529951	-0.145303	0.0720402	0.964032	0.864761	1.0747	0.96 (0.86- 1.07)	0.53
COVID-19	genus.Flavonifractor.id.2059.summary.txt.gz	MR Egger	5	0.0820339	0.117374	0.53492	-0.14802	0.312088	1.08549	0.862414	1.36627	1.09 (0.86- 1.37)	0.53
COVID-19	genus.Flavonifractor.id.2059.summary.txt.gz	Weighted median	5	0.0618891	0.0364798	0.0897858	-0.0096114	0.13339	1.06384	0.990435	1.1427	1.06 (0.99- 1.14)	0.09
COVID-19	genus.Flavonifractor.id.2059.summary.txt.gz	Inverse variance weighted	5	0.0401512	0.0283695	0.156983	-0.0154531	0.0957554	1.04097	0.984666	1.10049	1.04 (0.98- 1.10)	0.16
COVID-19	genus.Flavonifractor.id.2059.summary.txt.gz	Simple mode	5	0.0743093	0.0492022	0.205488	-0.0221269	0.170746	1.07714	0.978116	1.18619	1.08 (0.98- 1.19)	0.21
COVID-19	genus.Flavonifractor.id.2059.summary.txt.gz	Weighted mode	5	0.0750729	0.0469957	0.185407	-0.0170386	0.167184	1.07796	0.983106	1.18197	1.08 (0.98- 1.18)	0.19
COVID-19	genus.Fusicatenibacter.id.11305.summary.txt.gz	MR Egger	18	-0.0761744	0.0746051	0.322429	-0.2224	0.0700516	0.926655	0.800595	1.07256	0.93 (0.80- 1.07)	0.32
COVID-19	genus.Fusicatenibacter.id.11305.summary.txt.gz	Weighted median	18	0.00490301	0.0274801	0.858393	-0.0489579	0.058764	1.00492	0.952221	1.06052	1.00 (0.95- 1.06)	0.86
COVID-19	genus.Fusicatenibacter.id.11305.summary.txt.gz	Inverse variance weighted	18	0.00361734	0.0196001	0.853576	-0.0347988	0.0420334	1.00362	0.9658	1.04293	1.00 (0.97- 1.04)	0.85
COVID-19	genus.Fusicatenibacter.id.11305.summary.txt.gz	Simple mode	18	0.0128971	0.056057	0.820782	-0.0969747	0.122769	1.01298	0.907579	1.13062	1.01 (0.91- 1.13)	0.82
COVID-19	genus.Fusicatenibacter.id.11305.summary.txt.gz	Weighted mode	18	-0.00138588	0.0541864	0.979893	-0.107591	0.104819	0.998615	0.897995	1.11051	1.00 (0.90- 1.11)	0.98
COVID-19	genus.Gordonibacter.id.821.summary.txt.gz	MR Egger	12	0.0874348	0.0598818	0.174948	-0.0299336	0.204803	1.09137	0.97051	1.22728	1.09 (0.97- 1.23)	0.17
COVID-19	genus.Gordonibacter.id.821.summary.txt.gz	Weighted median	12	-0.0114559	0.0154662	0.458874	-0.0417697	0.0188579	0.988609	0.959091	1.01904	0.99 (0.96- 1.02)	0.46
COVID-19	genus.Gordonibacter.id.821.summary.txt.gz	Inverse variance weighted	12	0.00877985	0.0145013	0.544878	-0.0196427	0.0372024	1.00882	0.980549	1.0379	1.01 (0.98- 1.04)	0.54
COVID-19	genus.Gordonibacter.id.821.summary.txt.gz	Simple mode	12	-0.0220039	0.0263855	0.422055	-0.0737195	0.0297117	0.978236	0.928932	1.03016	0.98 (0.93- 1.03)	0.42
COVID-19	genus.Gordonibacter.id.821.summary.txt.gz	Weighted mode	12	-0.0225486	0.0232373	0.35272	-0.0680936	0.0229965	0.977704	0.934173	1.02326	0.98 (0.93- 1.02)	0.35
COVID-19	genus.Haemophilus.id.3698.summary.txt.gz	MR Egger	9	-0.0231704	0.0397158	0.577925	-0.101013	0.0546727	0.977096	0.903921	1.05619	0.98 (0.90- 1.06)	0.58
COVID-19	genus.Haemophilus.id.3698.summary.txt.gz	Weighted median	9	0.00286749	0.0235922	0.90326	-0.0433731	0.0491081	1.00287	0.957554	1.05033	1.00 (0.96- 1.05)	0.9
COVID-19	genus.Haemophilus.id.3698.summary.txt.gz	Inverse variance weighted	9	-0.00103818	0.0169837	0.951257	-0.0343263	0.03225	0.998962	0.966256	1.03278	1.00 (0.97- 1.03)	0.95
COVID-19	genus.Haemophilus.id.3698.summary.txt.gz	Simple mode	9	-0.00109706	0.0358962	0.976367	-0.0714536	0.0692595	0.998904	0.931039	1.07171	1.00 (0.93- 1.07)	0.98
COVID-19	genus.Haemophilus.id.3698.summary.txt.gz	Weighted mode	9	-0.00911676	0.0363664	0.808371	-0.0803949	0.0621613	0.990925	0.922752	1.06413	0.99 (0.92- 1.06)	0.81
COVID-19	genus.Holdemanella.id.11393.summary.txt.gz	MR Egger	11	-0.043683	0.0490088	0.395956	-0.13974	0.0523742	0.957257	0.869584	1.05377	0.96 (0.87- 1.05)	0.4
COVID-19	genus.Holdemanella.id.11393.summary.txt.gz	Weighted median	11	0.00100458	0.0218457	0.963322	-0.041813	0.0438221	1.00101	0.959049	1.0448	1.00 (0.96- 1.04)	0.96
COVID-19	genus.Holdemanella.id.11393.summary.txt.gz	Inverse variance weighted	11	-0.000504698	0.0167654	0.975984	-0.0333648	0.0323554	0.999495	0.967186	1.03288	1.00 (0.97- 1.03)	0.98
COVID-19	genus.Holdemanella.id.11393.summary.txt.gz	Simple mode	11	0.0430658	0.0395902	0.30221	-0.034531	0.120663	1.04401	0.966058	1.12824	1.04 (0.97- 1.13)	0.3
COVID-19	genus.Holdemanella.id.11393.summary.txt.gz	Weighted mode	11	0.0259326	0.0356419	0.483553	-0.0439255	0.0957906	1.02627	0.957025	1.10053	1.03 (0.96- 1.10)	0.48
COVID-19	genus.Holdemania.id.2157.summary.txt.gz	MR Egger	15	-0.0398291	0.0428009	0.369037	-0.123719	0.0440606	0.960954	0.883628	1.04505	0.96 (0.88- 1.05)	0.37
COVID-19	genus.Holdemania.id.2157.summary.txt.gz	Weighted median	15	-0.0173648	0.0195834	0.375234	-0.0557482	0.0210186	0.982785	0.945777	1.02124	0.98 (0.95- 1.02)	0.38
COVID-19	genus.Holdemania.id.2157.summary.txt.gz	Inverse variance weighted	15	-0.00327664	0.0147292	0.823957	-0.0321459	0.0255926	0.996729	0.968365	1.02592	1.00 (0.97- 1.03)	0.82
COVID-19	genus.Holdemania.id.2157.summary.txt.gz	Simple mode	15	-0.0333675	0.0353676	0.361449	-0.102688	0.035953	0.967183	0.902408	1.03661	0.97 (0.90- 1.04)	0.36
COVID-19	genus.Holdemania.id.2157.summary.txt.gz	Weighted mode	15	-0.0338619	0.0337167	0.332275	-0.0999466	0.0322228	0.966705	0.904886	1.03275	0.97 (0.90- 1.03)	0.33
COVID-19	genus.Howardella.id.2000.summary.txt.gz	MR Egger	10	-0.0115432	0.0539555	0.835947	-0.117296	0.0942095	0.988523	0.889322	1.09879	0.99 (0.89- 1.10)	0.84
COVID-19	genus.Howardella.id.2000.summary.txt.gz	Weighted median	10	-0.021647	0.0165933	0.192043	-0.0541699	0.0108759	0.978586	0.947271	1.01094	0.98 (0.95- 1.01)	0.19
COVID-19	genus.Howardella.id.2000.summary.txt.gz	Inverse variance weighted	10	-0.0215708	0.0122849	0.0791104	-0.0456493	0.00250771	0.97866	0.955377	1.00251	0.98 (0.96- 1.00)	0.08
COVID-19	genus.Howardella.id.2000.summary.txt.gz	Simple mode	10	-0.0189791	0.0270368	0.500445	-0.0719713	0.034013	0.9812	0.930558	1.0346	0.98 (0.93- 1.03)	0.5
COVID-19	genus.Howardella.id.2000.summary.txt.gz	Weighted mode	10	-0.0194461	0.0254496	0.464367	-0.0693274	0.0304352	0.980742	0.933021	1.0309	0.98 (0.93- 1.03)	0.46
COVID-19	genus.Hungatella.id.11306.summary.txt.gz	MR Egger	5	-0.0525414	0.124905	0.702325	-0.297354	0.192272	0.948815	0.742781	1.212	0.95 (0.74- 1.21)	0.7
COVID-19	genus.Hungatella.id.11306.summary.txt.gz	Weighted median	5	0.0221801	0.0257172	0.388432	-0.0282255	0.0725858	1.02243	0.972169	1.07529	1.02 (0.97- 1.08)	0.39
COVID-19	genus.Hungatella.id.11306.summary.txt.gz	Inverse variance weighted	5	0.0293024	0.0187125	0.117365	-0.00737405	0.0659788	1.02974	0.992653	1.0682	1.03 (0.99- 1.07)	0.12
COVID-19	genus.Hungatella.id.11306.summary.txt.gz	Simple mode	5	0.000891807	0.0373599	0.982099	-0.0723337	0.0741173	1.00089	0.93022	1.07693	1.00 (0.93- 1.08)	0.98
COVID-19	genus.Hungatella.id.11306.summary.txt.gz	Weighted mode	5	0.00294744	0.0339466	0.934983	-0.0635878	0.0694827	1.00295	0.938392	1.07195	1.00 (0.94- 1.07)	0.93
COVID-19	genus.Intestinibacter.id.11345.summary.txt.gz	MR Egger	15	0.0450775	0.0594678	0.461963	-0.0714794	0.161634	1.04611	0.931015	1.17543	1.05 (0.93- 1.18)	0.46
COVID-19	genus.Intestinibacter.id.11345.summary.txt.gz	Weighted median	15	0.00847549	0.0235264	0.718656	-0.0376362	0.0545871	1.00851	0.963063	1.0561	1.01 (0.96- 1.06)	0.72
COVID-19	genus.Intestinibacter.id.11345.summary.txt.gz	Inverse variance weighted	15	0.00241746	0.0177513	0.891675	-0.0323751	0.03721	1.00242	0.968143	1.03791	1.00 (0.97- 1.04)	0.89
COVID-19	genus.Intestinibacter.id.11345.summary.txt.gz	Simple mode	15	0.0150045	0.0410752	0.720352	-0.0655029	0.0955119	1.01512	0.936596	1.10022	1.02 (0.94- 1.10)	0.72
COVID-19	genus.Intestinibacter.id.11345.summary.txt.gz	Weighted mode	15	0.0143306	0.0397023	0.723524	-0.0634858	0.0921471	1.01443	0.938487	1.09653	1.01 (0.94- 1.10)	0.72
COVID-19	genus.Intestinimonas.id.2062.summary.txt.gz	MR Egger	17	-0.0210842	0.0406381	0.61145	-0.100735	0.0585665	0.979137	0.904173	1.06032	0.98 (0.90- 1.06)	0.61
COVID-19	genus.Intestinimonas.id.2062.summary.txt.gz	Weighted median	17	0.00129564	0.0212139	0.951299	-0.0402836	0.0428749	1.0013	0.960517	1.04381	1.00 (0.96- 1.04)	0.95
COVID-19	genus.Intestinimonas.id.2062.summary.txt.gz	Inverse variance weighted	17	-0.0102986	0.0157496	0.513181	-0.0411678	0.0205707	0.989754	0.959668	1.02078	0.99 (0.96- 1.02)	0.51
COVID-19	genus.Intestinimonas.id.2062.summary.txt.gz	Simple mode	17	0.0198705	0.0340333	0.56746	-0.0468348	0.0865757	1.02007	0.954245	1.09043	1.02 (0.95- 1.09)	0.57
COVID-19	genus.Intestinimonas.id.2062.summary.txt.gz	Weighted mode	17	0.00416384	0.0313075	0.895853	-0.057199	0.0655266	1.00417	0.944406	1.06772	1.00 (0.94- 1.07)	0.9
COVID-19	genus.Lachnoclostridium.id.11308.summary.txt.gz	MR Egger	13	-0.00238735	0.100828	0.981534	-0.20001	0.195235	0.997615	0.818723	1.2156	1.00 (0.82- 1.22)	0.98
COVID-19	genus.Lachnoclostridium.id.11308.summary.txt.gz	Weighted median	13	0.0146757	0.0355952	0.680123	-0.0550909	0.0844424	1.01478	0.946399	1.08811	1.01 (0.95- 1.09)	0.68
COVID-19	genus.Lachnoclostridium.id.11308.summary.txt.gz	Inverse variance weighted	13	0.0448836	0.0268942	0.095138	-0.007829	0.0975962	1.04591	0.992202	1.10252	1.05 (0.99- 1.10)	0.1
COVID-19	genus.Lachnoclostridium.id.11308.summary.txt.gz	Simple mode	13	-0.010387	0.0583596	0.861706	-0.124772	0.103998	0.989667	0.882698	1.1096	0.99 (0.88- 1.11)	0.86
COVID-19	genus.Lachnoclostridium.id.11308.summary.txt.gz	Weighted mode	13	-0.010387	0.0527057	0.847067	-0.11369	0.0929161	0.989667	0.892535	1.09737	0.99 (0.89- 1.10)	0.85
COVID-19	genus.Lachnospira.id.2004.summary.txt.gz	MR Egger	6	-0.0401818	0.258556	0.884027	-0.546952	0.466589	0.960615	0.578711	1.59455	0.96 (0.58- 1.59)	0.88
COVID-19	genus.Lachnospira.id.2004.summary.txt.gz	Weighted median	6	-0.0337951	0.0439133	0.441545	-0.119865	0.0522751	0.96677	0.88704	1.05367	0.97 (0.89- 1.05)	0.44
COVID-19	genus.Lachnospira.id.2004.summary.txt.gz	Inverse variance weighted	6	-0.0390232	0.0391107	0.318395	-0.11568	0.0376338	0.961728	0.89076	1.03835	0.96 (0.89- 1.04)	0.32
COVID-19	genus.Lachnospira.id.2004.summary.txt.gz	Simple mode	6	-0.0379145	0.0697558	0.610111	-0.174636	0.0988069	0.962795	0.839763	1.10385	0.96 (0.84- 1.10)	0.61
COVID-19	genus.Lachnospira.id.2004.summary.txt.gz	Weighted mode	6	-0.0270588	0.0720378	0.722608	-0.168253	0.114135	0.973304	0.84514	1.1209	0.97 (0.85- 1.12)	0.72
COVID-19	genus.LachnospiraceaeFCS020group.id.11314.summary.txt.gz	MR Egger	12	-0.0165164	0.0464907	0.729772	-0.107638	0.0746054	0.983619	0.897952	1.07746	0.98 (0.90- 1.08)	0.73
COVID-19	genus.LachnospiraceaeFCS020group.id.11314.summary.txt.gz	Weighted median	12	-0.00135215	0.0255358	0.957771	-0.0514024	0.0486981	0.998649	0.949896	1.0499	1.00 (0.95- 1.05)	0.96
COVID-19	genus.LachnospiraceaeFCS020group.id.11314.summary.txt.gz	Inverse variance weighted	12	0.00615439	0.0193021	0.749843	-0.0316777	0.0439865	1.00617	0.968819	1.04497	1.01 (0.97- 1.04)	0.75
COVID-19	genus.LachnospiraceaeFCS020group.id.11314.summary.txt.gz	Simple mode	12	-0.0327686	0.0453216	0.484755	-0.121599	0.0560617	0.967762	0.885503	1.05766	0.97 (0.89- 1.06)	0.48
COVID-19	genus.LachnospiraceaeFCS020group.id.11314.summary.txt.gz	Weighted mode	12	-0.0320816	0.0404494	0.444473	-0.111362	0.0471991	0.968428	0.894614	1.04833	0.97 (0.89- 1.05)	0.44
COVID-19	genus.LachnospiraceaeNC2004group.id.11316.summary.txt.gz	MR Egger	9	-0.157803	0.0825114	0.0973995	-0.319525	0.00391974	0.854018	0.726494	1.00393	0.85 (0.73- 1.00)	0.1
COVID-19	genus.LachnospiraceaeNC2004group.id.11316.summary.txt.gz	Weighted median	9	-0.00705549	0.0238799	0.767644	-0.0538601	0.0397491	0.992969	0.947565	1.04055	0.99 (0.95- 1.04)	0.77
COVID-19	genus.LachnospiraceaeNC2004group.id.11316.summary.txt.gz	Inverse variance weighted	9	-0.0163324	0.0226621	0.471098	-0.06075	0.0280852	0.9838	0.941058	1.02848	0.98 (0.94- 1.03)	0.47
COVID-19	genus.LachnospiraceaeNC2004group.id.11316.summary.txt.gz	Simple mode	9	-0.0045324	0.036047	0.903044	-0.0751846	0.0661198	0.995478	0.927572	1.06835	1.00 (0.93- 1.07)	0.9
COVID-19	genus.LachnospiraceaeNC2004group.id.11316.summary.txt.gz	Weighted mode	9	-0.00614373	0.0335046	0.85907	-0.0718127	0.0595252	0.993875	0.930705	1.06133	0.99 (0.93- 1.06)	0.86
COVID-19	genus.LachnospiraceaeND3007group.id.11317.summary.txt.gz	MR Egger	3	1.60293	2.41084	0.626452	-3.12231	6.32818	4.96757	0.0440551	560.135	4.97 (0.04-560.13)	0.63
COVID-19	genus.LachnospiraceaeND3007group.id.11317.summary.txt.gz	Weighted median	3	0.126628	0.0728497	0.0821735	-0.0161572	0.269414	1.13499	0.983973	1.3092	1.13 (0.98- 1.31)	0.08
COVID-19	genus.LachnospiraceaeND3007group.id.11317.summary.txt.gz	Inverse variance weighted	3	0.0136308	0.123323	0.911989	-0.228081	0.255343	1.01372	0.796059	1.2909	1.01 (0.80- 1.29)	0.91
COVID-19	genus.LachnospiraceaeND3007group.id.11317.summary.txt.gz	Simple mode	3	0.141152	0.0780698	0.212335	-0.0118651	0.294169	1.1516	0.988205	1.34201	1.15 (0.99- 1.34)	0.21
COVID-19	genus.LachnospiraceaeND3007group.id.11317.summary.txt.gz	Weighted mode	3	0.141152	0.0798147	0.219006	-0.0152851	0.297589	1.1516	0.984831	1.34661	1.15 (0.98- 1.35)	0.22
COVID-19	genus.LachnospiraceaeNK4A136group.id.11319.summary.txt.gz	MR Egger	15	-0.038631	0.0370785	0.316462	-0.111305	0.034043	0.962106	0.894666	1.03463	0.96 (0.89- 1.03)	0.32
COVID-19	genus.LachnospiraceaeNK4A136group.id.11319.summary.txt.gz	Weighted median	15	-0.030556	0.0272205	0.261634	-0.0839082	0.0227961	0.969906	0.919516	1.02306	0.97 (0.92- 1.02)	0.26
COVID-19	genus.LachnospiraceaeNK4A136group.id.11319.summary.txt.gz	Inverse variance weighted	15	-0.033934	0.0181322	0.0612784	-0.0694731	0.00160503	0.966635	0.932885	1.00161	0.97 (0.93- 1.00)	0.06
COVID-19	genus.LachnospiraceaeNK4A136group.id.11319.summary.txt.gz	Simple mode	15	-0.0187316	0.0400994	0.647595	-0.0973265	0.0598632	0.981443	0.90726	1.06169	0.98 (0.91- 1.06)	0.65
COVID-19	genus.LachnospiraceaeNK4A136group.id.11319.summary.txt.gz	Weighted mode	15	-0.0298474	0.0336696	0.390334	-0.0958399	0.0361451	0.970594	0.90861	1.03681	0.97 (0.91- 1.04)	0.39
COVID-19	genus.LachnospiraceaeUCG001.id.11321.summary.txt.gz	MR Egger	13	0.0640901	0.109667	0.570739	-0.150858	0.279038	1.06619	0.85997	1.32186	1.07 (0.86- 1.32)	0.57
COVID-19	genus.LachnospiraceaeUCG001.id.11321.summary.txt.gz	Weighted median	13	0.0245267	0.0246233	0.319213	-0.023735	0.0727883	1.02483	0.976544	1.0755	1.02 (0.98- 1.08)	0.32
COVID-19	genus.LachnospiraceaeUCG001.id.11321.summary.txt.gz	Inverse variance weighted	13	0.0156731	0.0243503	0.519802	-0.0320535	0.0633996	1.0158	0.968455	1.06545	1.02 (0.97- 1.07)	0.52
COVID-19	genus.LachnospiraceaeUCG001.id.11321.summary.txt.gz	Simple mode	13	0.0136675	0.0395713	0.735782	-0.0638924	0.0912273	1.01376	0.938106	1.09552	1.01 (0.94- 1.10)	0.74
COVID-19	genus.LachnospiraceaeUCG001.id.11321.summary.txt.gz	Weighted mode	13	0.0190529	0.0391757	0.635484	-0.0577316	0.0958373	1.01924	0.943903	1.10058	1.02 (0.94- 1.10)	0.64
COVID-19	genus.LachnospiraceaeUCG004.id.11324.summary.txt.gz	MR Egger	12	-0.0368979	0.109049	0.742089	-0.250635	0.176839	0.963775	0.778307	1.19344	0.96 (0.78- 1.19)	0.74
COVID-19	genus.LachnospiraceaeUCG004.id.11324.summary.txt.gz	Weighted median	12	-0.0435041	0.0325142	0.180895	-0.107232	0.0202237	0.957429	0.898317	1.02043	0.96 (0.90- 1.02)	0.18
COVID-19	genus.LachnospiraceaeUCG004.id.11324.summary.txt.gz	Inverse variance weighted	12	-0.00857373	0.0278793	0.75844	-0.0632172	0.0460698	0.991463	0.93874	1.04715	0.99 (0.94- 1.05)	0.76
COVID-19	genus.LachnospiraceaeUCG004.id.11324.summary.txt.gz	Simple mode	12	-0.0749935	0.0565629	0.211766	-0.185857	0.0358698	0.92775	0.830392	1.03652	0.93 (0.83- 1.04)	0.21
COVID-19	genus.LachnospiraceaeUCG004.id.11324.summary.txt.gz	Weighted mode	12	-0.0738394	0.0586211	0.233882	-0.188737	0.041058	0.928821	0.828004	1.04191	0.93 (0.83- 1.04)	0.23
COVID-19	genus.LachnospiraceaeUCG008.id.11328.summary.txt.gz	MR Egger	11	0.0866479	0.0813413	0.314511	-0.0727811	0.246077	1.09051	0.929804	1.279	1.09 (0.93- 1.28)	0.31
COVID-19	genus.LachnospiraceaeUCG008.id.11328.summary.txt.gz	Weighted median	11	0.00743033	0.0202224	0.713298	-0.0322056	0.0470663	1.00746	0.968307	1.04819	1.01 (0.97- 1.05)	0.71
COVID-19	genus.LachnospiraceaeUCG008.id.11328.summary.txt.gz	Inverse variance weighted	11	-0.0118786	0.015483	0.442963	-0.0422253	0.0184682	0.988192	0.958654	1.01864	0.99 (0.96- 1.02)	0.44
COVID-19	genus.LachnospiraceaeUCG008.id.11328.summary.txt.gz	Simple mode	11	0.0148142	0.0323891	0.657172	-0.0486685	0.078297	1.01492	0.952497	1.08144	1.01 (0.95- 1.08)	0.66
COVID-19	genus.LachnospiraceaeUCG008.id.11328.summary.txt.gz	Weighted mode	11	0.0153551	0.0313958	0.635334	-0.0461806	0.0768907	1.01547	0.954869	1.07992	1.02 (0.95- 1.08)	0.64
COVID-19	genus.LachnospiraceaeUCG010.id.11330.summary.txt.gz	MR Egger	10	0.0497816	0.0564667	0.403697	-0.0608931	0.160456	1.05104	0.940924	1.17405	1.05 (0.94- 1.17)	0.4
COVID-19	genus.LachnospiraceaeUCG010.id.11330.summary.txt.gz	Weighted median	10	0.00256523	0.0301591	0.932216	-0.0565465	0.061677	1.00257	0.945022	1.06362	1.00 (0.95- 1.06)	0.93
COVID-19	genus.LachnospiraceaeUCG010.id.11330.summary.txt.gz	Inverse variance weighted	10	-0.00683638	0.021431	0.749731	-0.0488412	0.0351685	0.993187	0.952332	1.03579	0.99 (0.95- 1.04)	0.75
COVID-19	genus.LachnospiraceaeUCG010.id.11330.summary.txt.gz	Simple mode	10	0.004676	0.0483711	0.925107	-0.0901314	0.0994834	1.00469	0.913811	1.1046	1.00 (0.91- 1.10)	0.93
COVID-19	genus.LachnospiraceaeUCG010.id.11330.summary.txt.gz	Weighted mode	10	0.0134253	0.0427871	0.760847	-0.0704375	0.097288	1.01352	0.931986	1.10218	1.01 (0.93- 1.10)	0.76
COVID-19	genus.Lactobacillus.id.1837.summary.txt.gz	MR Egger	10	-0.0108725	0.0582011	0.856461	-0.124947	0.103202	0.989186	0.882544	1.10871	0.99 (0.88- 1.11)	0.86
COVID-19	genus.Lactobacillus.id.1837.summary.txt.gz	Weighted median	10	-0.0138308	0.0220262	0.530054	-0.0570021	0.0293405	0.986264	0.944592	1.02978	0.99 (0.94- 1.03)	0.53
COVID-19	genus.Lactobacillus.id.1837.summary.txt.gz	Inverse variance weighted	10	-0.00313064	0.0182821	0.864034	-0.0389635	0.0327022	0.996874	0.961786	1.03324	1.00 (0.96- 1.03)	0.86
COVID-19	genus.Lactobacillus.id.1837.summary.txt.gz	Simple mode	10	-0.040788	0.0426815	0.364218	-0.124444	0.0428677	0.960033	0.882988	1.0438	0.96 (0.88- 1.04)	0.36
COVID-19	genus.Lactobacillus.id.1837.summary.txt.gz	Weighted mode	10	-0.0392624	0.0419672	0.373926	-0.121518	0.0429932	0.961498	0.885575	1.04393	0.96 (0.89- 1.04)	0.37
COVID-19	genus.Lactococcus.id.1851.summary.txt.gz	MR Egger	9	0.0730789	0.0576184	0.245233	-0.0398532	0.186011	1.07582	0.96093	1.20444	1.08 (0.96- 1.20)	0.25
COVID-19	genus.Lactococcus.id.1851.summary.txt.gz	Weighted median	9	0.00548726	0.0188595	0.771086	-0.0314773	0.0424519	1.0055	0.969013	1.04337	1.01 (0.97- 1.04)	0.77
COVID-19	genus.Lactococcus.id.1851.summary.txt.gz	Inverse variance weighted	9	0.0135393	0.0133199	0.309404	-0.0125677	0.0396462	1.01363	0.987511	1.04044	1.01 (0.99- 1.04)	0.31
COVID-19	genus.Lactococcus.id.1851.summary.txt.gz	Simple mode	9	0.00390888	0.0259827	0.88414	-0.0470173	0.054835	1.00392	0.954071	1.05637	1.00 (0.95- 1.06)	0.88
COVID-19	genus.Lactococcus.id.1851.summary.txt.gz	Weighted mode	9	0.00352047	0.0296114	0.908294	-0.0545178	0.0615588	1.00353	0.946942	1.06349	1.00 (0.95- 1.06)	0.91
COVID-19	genus.Marvinbryantia.id.2005.summary.txt.gz	MR Egger	10	0.00977825	0.0840247	0.910225	-0.15491	0.174467	1.00983	0.856492	1.19061	1.01 (0.86- 1.19)	0.91
COVID-19	genus.Marvinbryantia.id.2005.summary.txt.gz	Weighted median	10	0.0548614	0.0280456	0.0504477	-0.000108037	0.109831	1.05639	0.999892	1.11609	1.06 (1.00- 1.12)	0.05
COVID-19	genus.Marvinbryantia.id.2005.summary.txt.gz	Inverse variance weighted	10	0.0411673	0.0215336	0.0559059	-0.00103861	0.0833732	1.04203	0.998962	1.08695	1.04 (1.00- 1.09)	0.06
COVID-19	genus.Marvinbryantia.id.2005.summary.txt.gz	Simple mode	10	0.0726444	0.0510257	0.188269	-0.027366	0.172655	1.07535	0.973005	1.18846	1.08 (0.97- 1.19)	0.19
COVID-19	genus.Marvinbryantia.id.2005.summary.txt.gz	Weighted mode	10	0.0711542	0.0540368	0.220457	-0.034758	0.177066	1.07375	0.965839	1.19371	1.07 (0.97- 1.19)	0.22
COVID-19	genus.Methanobrevibacter.id.123.summary.txt.gz	MR Egger	6	-0.0308153	0.0552831	0.606966	-0.13917	0.0775396	0.969655	0.87008	1.08062	0.97 (0.87- 1.08)	0.61
COVID-19	genus.Methanobrevibacter.id.123.summary.txt.gz	Weighted median	6	-0.000178709	0.0185472	0.992312	-0.0365311	0.0361737	0.999821	0.964128	1.03684	1.00 (0.96- 1.04)	0.99
COVID-19	genus.Methanobrevibacter.id.123.summary.txt.gz	Inverse variance weighted	6	-0.0151643	0.0153083	0.321885	-0.0451686	0.01484	0.98495	0.955836	1.01495	0.98 (0.96- 1.01)	0.32
COVID-19	genus.Methanobrevibacter.id.123.summary.txt.gz	Simple mode	6	0.00153826	0.0280996	0.958463	-0.0535369	0.0566134	1.00154	0.947871	1.05825	1.00 (0.95- 1.06)	0.96
COVID-19	genus.Methanobrevibacter.id.123.summary.txt.gz	Weighted mode	6	0.0013521	0.02905	0.964679	-0.0555858	0.05829	1.00135	0.945931	1.06002	1.00 (0.95- 1.06)	0.96
COVID-19	genus.Odoribacter.id.952.summary.txt.gz	MR Egger	7	0.00890676	0.0937935	0.928034	-0.174928	0.192742	1.00895	0.839517	1.21257	1.01 (0.84- 1.21)	0.93
COVID-19	genus.Odoribacter.id.952.summary.txt.gz	Weighted median	7	-0.00669229	0.0365784	0.854831	-0.078386	0.0650014	0.99333	0.924607	1.06716	0.99 (0.92- 1.07)	0.85
COVID-19	genus.Odoribacter.id.952.summary.txt.gz	Inverse variance weighted	7	0.0105431	0.0289163	0.715405	-0.0461329	0.0672191	1.0106	0.954915	1.06953	1.01 (0.95- 1.07)	0.72
COVID-19	genus.Odoribacter.id.952.summary.txt.gz	Simple mode	7	-0.0161432	0.0502788	0.759044	-0.11469	0.0824033	0.983986	0.891643	1.08589	0.98 (0.89- 1.09)	0.76
COVID-19	genus.Odoribacter.id.952.summary.txt.gz	Weighted mode	7	-0.0156629	0.0517435	0.772337	-0.11708	0.0857543	0.984459	0.889514	1.08954	0.98 (0.89- 1.09)	0.77
COVID-19	genus.Olsenella.id.822.summary.txt.gz	MR Egger	11	0.04813	0.0492989	0.354431	-0.0484958	0.144756	1.04931	0.952661	1.15576	1.05 (0.95- 1.16)	0.35
COVID-19	genus.Olsenella.id.822.summary.txt.gz	Weighted median	11	-0.00370017	0.0172708	0.830357	-0.037551	0.0301506	0.996307	0.963145	1.03061	1.00 (0.96- 1.03)	0.83
COVID-19	genus.Olsenella.id.822.summary.txt.gz	Inverse variance weighted	11	-0.00343401	0.0129513	0.790896	-0.0288186	0.0219506	0.996572	0.971593	1.02219	1.00 (0.97- 1.02)	0.79
COVID-19	genus.Olsenella.id.822.summary.txt.gz	Simple mode	11	-0.00115486	0.0256582	0.964986	-0.0514448	0.0491351	0.998846	0.949856	1.05036	1.00 (0.95- 1.05)	0.96
COVID-19	genus.Olsenella.id.822.summary.txt.gz	Weighted mode	11	-0.000657369	0.0241048	0.97878	-0.0479028	0.0465881	0.999343	0.953226	1.04769	1.00 (0.95- 1.05)	0.98
COVID-19	genus.Oscillibacter.id.2063.summary.txt.gz	MR Egger	14	0.0850904	0.059686	0.179465	-0.0318942	0.202075	1.08882	0.968609	1.22394	1.09 (0.97- 1.22)	0.18
COVID-19	genus.Oscillibacter.id.2063.summary.txt.gz	Weighted median	14	0.0228504	0.0214485	0.286713	-0.0191887	0.0648894	1.02311	0.980994	1.06704	1.02 (0.98- 1.07)	0.29
COVID-19	genus.Oscillibacter.id.2063.summary.txt.gz	Inverse variance weighted	14	0.0201814	0.0157199	0.199208	-0.0106296	0.0509923	1.02039	0.989427	1.05231	1.02 (0.99- 1.05)	0.2
COVID-19	genus.Oscillibacter.id.2063.summary.txt.gz	Simple mode	14	0.0200482	0.0378769	0.60552	-0.0541906	0.0942869	1.02025	0.947252	1.09888	1.02 (0.95- 1.10)	0.61
COVID-19	genus.Oscillibacter.id.2063.summary.txt.gz	Weighted mode	14	0.0200482	0.0377632	0.604446	-0.0539677	0.094064	1.02025	0.947463	1.09863	1.02 (0.95- 1.10)	0.6
COVID-19	genus.Oscillospira.id.2064.summary.txt.gz	MR Egger	8	-0.103303	0.146058	0.505924	-0.389576	0.18297	0.901854	0.677344	1.20078	0.90 (0.68- 1.20)	0.51
COVID-19	genus.Oscillospira.id.2064.summary.txt.gz	Weighted median	8	-0.0163983	0.0335695	0.625204	-0.0821945	0.0493979	0.983735	0.921093	1.05064	0.98 (0.92- 1.05)	0.63
COVID-19	genus.Oscillospira.id.2064.summary.txt.gz	Inverse variance weighted	8	-0.0301714	0.0333214	0.365218	-0.0954813	0.0351385	0.970279	0.908935	1.03576	0.97 (0.91- 1.04)	0.37
COVID-19	genus.Oscillospira.id.2064.summary.txt.gz	Simple mode	8	0.0141545	0.0558999	0.80738	-0.0954094	0.123718	1.01426	0.909001	1.1317	1.01 (0.91- 1.13)	0.81
COVID-19	genus.Oscillospira.id.2064.summary.txt.gz	Weighted mode	8	0.0141545	0.0538015	0.800059	-0.0912965	0.119605	1.01426	0.912747	1.12705	1.01 (0.91- 1.13)	0.8
COVID-19	genus.Oxalobacter.id.2978.summary.txt.gz	MR Egger	11	0.00777125	0.0830057	0.92746	-0.15492	0.170462	1.0078	0.856484	1.18585	1.01 (0.86- 1.19)	0.93
COVID-19	genus.Oxalobacter.id.2978.summary.txt.gz	Weighted median	11	0.0198116	0.0187694	0.291185	-0.0169765	0.0565997	1.02001	0.983167	1.05823	1.02 (0.98- 1.06)	0.29
COVID-19	genus.Oxalobacter.id.2978.summary.txt.gz	Inverse variance weighted	11	0.00774547	0.0169158	0.647037	-0.0254096	0.0409005	1.00778	0.974911	1.04175	1.01 (0.97- 1.04)	0.65
COVID-19	genus.Oxalobacter.id.2978.summary.txt.gz	Simple mode	11	0.0354339	0.0318849	0.29244	-0.0270605	0.0979284	1.03607	0.973302	1.10288	1.04 (0.97- 1.10)	0.29
COVID-19	genus.Oxalobacter.id.2978.summary.txt.gz	Weighted mode	11	0.0368298	0.0307149	0.258136	-0.0233714	0.097031	1.03752	0.9769	1.10189	1.04 (0.98- 1.10)	0.26
COVID-19	genus.Parabacteroides.id.954.summary.txt.gz	MR Egger	6	-0.225135	0.119375	0.132369	-0.459111	0.0088406	0.798408	0.631845	1.00888	0.80 (0.63- 1.01)	0.13
COVID-19	genus.Parabacteroides.id.954.summary.txt.gz	Weighted median	6	-0.00124228	0.04217	0.976499	-0.0838956	0.081411	0.998758	0.919527	1.08482	1.00 (0.92- 1.08)	0.98
COVID-19	genus.Parabacteroides.id.954.summary.txt.gz	Inverse variance weighted	6	-0.0163947	0.0329146	0.618416	-0.0809074	0.048118	0.983739	0.922279	1.04929	0.98 (0.92- 1.05)	0.62
COVID-19	genus.Parabacteroides.id.954.summary.txt.gz	Simple mode	6	0.00690775	0.0625624	0.916376	-0.115715	0.12953	1.00693	0.890729	1.13829	1.01 (0.89- 1.14)	0.92
COVID-19	genus.Parabacteroides.id.954.summary.txt.gz	Weighted mode	6	0.00690775	0.0607778	0.913933	-0.112217	0.126032	1.00693	0.89385	1.13432	1.01 (0.89- 1.13)	0.91
COVID-19	genus.Paraprevotella.id.962.summary.txt.gz	MR Egger	13	0.0275634	0.0480291	0.577588	-0.0665736	0.1217	1.02795	0.935594	1.12942	1.03 (0.94- 1.13)	0.58
COVID-19	genus.Paraprevotella.id.962.summary.txt.gz	Weighted median	13	0.0243348	0.0184646	0.187532	-0.0118558	0.0605254	1.02463	0.988214	1.06239	1.02 (0.99- 1.06)	0.19
COVID-19	genus.Paraprevotella.id.962.summary.txt.gz	Inverse variance weighted	13	0.0223966	0.0141485	0.113427	-0.00533433	0.0501276	1.02265	0.99468	1.05141	1.02 (0.99- 1.05)	0.11
COVID-19	genus.Paraprevotella.id.962.summary.txt.gz	Simple mode	13	0.0156224	0.0305606	0.618491	-0.0442765	0.0755212	1.01575	0.956689	1.07845	1.02 (0.96- 1.08)	0.62
COVID-19	genus.Paraprevotella.id.962.summary.txt.gz	Weighted mode	13	0.0185786	0.0292874	0.537755	-0.0388247	0.075982	1.01875	0.961919	1.07894	1.02 (0.96- 1.08)	0.54
COVID-19	genus.Parasutterella.id.2892.summary.txt.gz	MR Egger	15	-0.116459	0.0526844	0.0456082	-0.219721	-0.0131979	0.890066	0.802743	0.986889	0.89 (0.80- 0.99)	0.046
COVID-19	genus.Parasutterella.id.2892.summary.txt.gz	Weighted median	15	0.0108083	0.0248713	0.663876	-0.0379394	0.0595559	1.01087	0.962771	1.06137	1.01 (0.96- 1.06)	0.66
COVID-19	genus.Parasutterella.id.2892.summary.txt.gz	Inverse variance weighted	15	-0.0180037	0.0189219	0.341362	-0.0550906	0.0190831	0.982157	0.946399	1.01927	0.98 (0.95- 1.02)	0.34
COVID-19	genus.Parasutterella.id.2892.summary.txt.gz	Simple mode	15	0.0154523	0.0416341	0.716086	-0.0661505	0.097055	1.01557	0.93599	1.10192	1.02 (0.94- 1.10)	0.72
COVID-19	genus.Parasutterella.id.2892.summary.txt.gz	Weighted mode	15	0.0163847	0.0424332	0.705206	-0.0667844	0.0995538	1.01652	0.935397	1.10468	1.02 (0.94- 1.10)	0.71
COVID-19	genus.Peptococcus.id.2037.summary.txt.gz	MR Egger	12	-0.130362	0.0679685	0.0840906	-0.26358	0.00285672	0.877778	0.768296	1.00286	0.88 (0.77- 1.00)	0.08
COVID-19	genus.Peptococcus.id.2037.summary.txt.gz	Weighted median	12	-0.0446072	0.0177993	0.0122066	-0.0794939	-0.00972047	0.956373	0.923584	0.990327	0.96 (0.92- 0.99)	0.012
COVID-19	genus.Peptococcus.id.2037.summary.txt.gz	Inverse variance weighted	12	-0.0280265	0.0181805	0.123179	-0.0636603	0.0076073	0.972363	0.938324	1.00764	0.97 (0.94- 1.01)	0.12
COVID-19	genus.Peptococcus.id.2037.summary.txt.gz	Simple mode	12	-0.0478178	0.0237977	0.069679	-0.0944614	-0.00117425	0.953307	0.909863	0.998826	0.95 (0.91- 1.00)	0.07
COVID-19	genus.Peptococcus.id.2037.summary.txt.gz	Weighted mode	12	-0.0478178	0.0224207	0.0563102	-0.0917625	-0.00387315	0.953307	0.912322	0.996134	0.95 (0.91- 1.00)	0.06
COVID-19	genus.Phascolarctobacterium.id.2168.summary.txt.gz	MR Egger	10	-0.0378749	0.120681	0.761667	-0.274409	0.198659	0.962833	0.760021	1.21977	0.96 (0.76- 1.22)	0.76
COVID-19	genus.Phascolarctobacterium.id.2168.summary.txt.gz	Weighted median	10	0.00985799	0.0299644	0.742163	-0.0488721	0.0685881	1.00991	0.952303	1.071	1.01 (0.95- 1.07)	0.74
COVID-19	genus.Phascolarctobacterium.id.2168.summary.txt.gz	Inverse variance weighted	10	0.00342032	0.0249657	0.89103	-0.0455124	0.0523531	1.00343	0.955508	1.05375	1.00 (0.96- 1.05)	0.89
COVID-19	genus.Phascolarctobacterium.id.2168.summary.txt.gz	Simple mode	10	0.0420179	0.051892	0.438985	-0.0596905	0.143726	1.04291	0.942056	1.15457	1.04 (0.94- 1.15)	0.44
COVID-19	genus.Phascolarctobacterium.id.2168.summary.txt.gz	Weighted mode	10	0.0242957	0.0532586	0.659066	-0.0800911	0.128683	1.02459	0.923032	1.13733	1.02 (0.92- 1.14)	0.66
COVID-19	genus.Prevotella7.id.11182.summary.txt.gz	MR Egger	11	0.0263064	0.0770694	0.740686	-0.12475	0.177362	1.02666	0.882718	1.19406	1.03 (0.88- 1.19)	0.74
COVID-19	genus.Prevotella7.id.11182.summary.txt.gz	Weighted median	11	-0.00187779	0.0149788	0.900236	-0.0312362	0.0274806	0.998124	0.969247	1.02786	1.00 (0.97- 1.03)	0.9
COVID-19	genus.Prevotella7.id.11182.summary.txt.gz	Inverse variance weighted	11	0.000240096	0.0120679	0.984127	-0.023413	0.0238932	1.00024	0.976859	1.02418	1.00 (0.98- 1.02)	0.98
COVID-19	genus.Prevotella7.id.11182.summary.txt.gz	Simple mode	11	0.00324046	0.0256967	0.902149	-0.047125	0.0536059	1.00325	0.953968	1.05507	1.00 (0.95- 1.06)	0.9
COVID-19	genus.Prevotella7.id.11182.summary.txt.gz	Weighted mode	11	0.00405552	0.0240445	0.869421	-0.0430716	0.0511827	1.00406	0.957843	1.05252	1.00 (0.96- 1.05)	0.87
COVID-19	genus.Prevotella9.id.11183.summary.txt.gz	MR Egger	15	-0.00958852	0.0505081	0.852366	-0.108584	0.0894074	0.990457	0.897103	1.09353	0.99 (0.90- 1.09)	0.85
COVID-19	genus.Prevotella9.id.11183.summary.txt.gz	Weighted median	15	-0.0337735	0.0225166	0.13363	-0.077906	0.0103589	0.96679	0.925051	1.01041	0.97 (0.93- 1.01)	0.13
COVID-19	genus.Prevotella9.id.11183.summary.txt.gz	Inverse variance weighted	15	-0.00799593	0.0161957	0.621513	-0.0397395	0.0237477	0.992036	0.96104	1.02403	0.99 (0.96- 1.02)	0.62
COVID-19	genus.Prevotella9.id.11183.summary.txt.gz	Simple mode	15	-0.0429693	0.0423018	0.326969	-0.125881	0.0399423	0.957941	0.88172	1.04075	0.96 (0.88- 1.04)	0.33
COVID-19	genus.Prevotella9.id.11183.summary.txt.gz	Weighted mode	15	-0.0422888	0.0436539	0.34912	-0.127851	0.0432729	0.958593	0.879985	1.04422	0.96 (0.88- 1.04)	0.35
COVID-19	genus.RikenellaceaeRC9gutgroup.id.11191.summary.txt.gz	MR Egger	11	-0.0335642	0.098065	0.740009	-0.225771	0.158643	0.966993	0.7979	1.17192	0.97 (0.80- 1.17)	0.74
COVID-19	genus.RikenellaceaeRC9gutgroup.id.11191.summary.txt.gz	Weighted median	11	0.0132721	0.0164527	0.41985	-0.0189752	0.0455193	1.01336	0.981204	1.04657	1.01 (0.98- 1.05)	0.42
COVID-19	genus.RikenellaceaeRC9gutgroup.id.11191.summary.txt.gz	Inverse variance weighted	11	0.0261987	0.0151297	0.0833428	-0.00345545	0.0558529	1.02654	0.996551	1.05744	1.03 (1.00- 1.06)	0.08
COVID-19	genus.RikenellaceaeRC9gutgroup.id.11191.summary.txt.gz	Simple mode	11	0.0126488	0.0275936	0.656468	-0.0414347	0.0667323	1.01273	0.959412	1.06901	1.01 (0.96- 1.07)	0.66
COVID-19	genus.RikenellaceaeRC9gutgroup.id.11191.summary.txt.gz	Weighted mode	11	0.0112707	0.0252638	0.665015	-0.0382464	0.0607877	1.01133	0.962476	1.06267	1.01 (0.96- 1.06)	0.67
COVID-19	genus.Romboutsia.id.11347.summary.txt.gz	MR Egger	13	-0.0243702	0.0626746	0.704818	-0.147212	0.098472	0.975924	0.863111	1.10348	0.98 (0.86- 1.10)	0.7
COVID-19	genus.Romboutsia.id.11347.summary.txt.gz	Weighted median	13	0.038342	0.027154	0.157944	-0.0148799	0.0915638	1.03909	0.98523	1.09589	1.04 (0.99- 1.10)	0.16
COVID-19	genus.Romboutsia.id.11347.summary.txt.gz	Inverse variance weighted	13	0.0178974	0.0243196	0.461776	-0.029769	0.0655638	1.01806	0.97067	1.06776	1.02 (0.97- 1.07)	0.46
COVID-19	genus.Romboutsia.id.11347.summary.txt.gz	Simple mode	13	0.049783	0.0467967	0.308351	-0.0419385	0.141505	1.05104	0.958929	1.15201	1.05 (0.96- 1.15)	0.31
COVID-19	genus.Romboutsia.id.11347.summary.txt.gz	Weighted mode	13	0.0548727	0.0433559	0.229665	-0.0301048	0.13985	1.05641	0.970344	1.1501	1.06 (0.97- 1.15)	0.23
COVID-19	genus.Roseburia.id.2012.summary.txt.gz	MR Egger	13	-0.0989899	0.0722729	0.198101	-0.240645	0.0426649	0.905752	0.786121	1.04359	0.91 (0.79- 1.04)	0.2
COVID-19	genus.Roseburia.id.2012.summary.txt.gz	Weighted median	13	-0.0208153	0.031927	0.514423	-0.0833921	0.0417616	0.9794	0.91999	1.04265	0.98 (0.92- 1.04)	0.51
COVID-19	genus.Roseburia.id.2012.summary.txt.gz	Inverse variance weighted	13	-0.00353767	0.02515	0.888136	-0.0528317	0.0457564	0.996469	0.94854	1.04682	1.00 (0.95- 1.05)	0.89
COVID-19	genus.Roseburia.id.2012.summary.txt.gz	Simple mode	13	-0.0199484	0.0592076	0.741994	-0.135995	0.0960984	0.980249	0.872847	1.10087	0.98 (0.87- 1.10)	0.74
COVID-19	genus.Roseburia.id.2012.summary.txt.gz	Weighted mode	13	-0.0270388	0.0507181	0.603684	-0.126446	0.0723687	0.973323	0.881221	1.07505	0.97 (0.88- 1.08)	0.6
COVID-19	genus.Ruminiclostridium5.id.11355.summary.txt.gz	MR Egger	11	-0.18252	0.128613	0.189549	-0.434602	0.0695614	0.833168	0.647522	1.07204	0.83 (0.65- 1.07)	0.19
COVID-19	genus.Ruminiclostridium5.id.11355.summary.txt.gz	Weighted median	11	-0.0108637	0.0370222	0.769188	-0.0834271	0.0616998	0.989195	0.919958	1.06364	0.99 (0.92- 1.06)	0.77
COVID-19	genus.Ruminiclostridium5.id.11355.summary.txt.gz	Inverse variance weighted	11	-0.00562865	0.0331143	0.865029	-0.0705327	0.0592754	0.994387	0.931897	1.06107	0.99 (0.93- 1.06)	0.87
COVID-19	genus.Ruminiclostridium5.id.11355.summary.txt.gz	Simple mode	11	-0.0169488	0.0609384	0.786579	-0.136388	0.10249	0.983194	0.872504	1.10793	0.98 (0.87- 1.11)	0.79
COVID-19	genus.Ruminiclostridium5.id.11355.summary.txt.gz	Weighted mode	11	-0.0169488	0.0529567	0.755518	-0.120744	0.0868464	0.983194	0.886261	1.09073	0.98 (0.89- 1.09)	0.76
COVID-19	genus.Ruminiclostridium6.id.11356.summary.txt.gz	MR Egger	16	0.076372	0.0686107	0.284404	-0.058105	0.210849	1.07936	0.943551	1.23473	1.08 (0.94- 1.23)	0.28
COVID-19	genus.Ruminiclostridium6.id.11356.summary.txt.gz	Weighted median	16	0.0238089	0.0245606	0.332348	-0.0243299	0.0719477	1.02409	0.975964	1.0746	1.02 (0.98- 1.07)	0.33
COVID-19	genus.Ruminiclostridium6.id.11356.summary.txt.gz	Inverse variance weighted	16	-0.00652859	0.0275865	0.812922	-0.0605982	0.047541	0.993493	0.941201	1.04869	0.99 (0.94- 1.05)	0.81
COVID-19	genus.Ruminiclostridium6.id.11356.summary.txt.gz	Simple mode	16	0.0310287	0.0399801	0.449753	-0.0473324	0.10939	1.03152	0.95377	1.1156	1.03 (0.95- 1.12)	0.45
COVID-19	genus.Ruminiclostridium6.id.11356.summary.txt.gz	Weighted mode	16	0.0352678	0.035458	0.335688	-0.0342298	0.104765	1.0359	0.966349	1.11045	1.04 (0.97- 1.11)	0.34
COVID-19	genus.Ruminiclostridium9.id.11357.summary.txt.gz	MR Egger	9	-0.122249	0.116712	0.329708	-0.351005	0.106506	0.884928	0.70398	1.11238	0.88 (0.70- 1.11)	0.33
COVID-19	genus.Ruminiclostridium9.id.11357.summary.txt.gz	Weighted median	9	-0.00765621	0.0373497	0.837582	-0.0808617	0.0655493	0.992373	0.922321	1.06775	0.99 (0.92- 1.07)	0.84
COVID-19	genus.Ruminiclostridium9.id.11357.summary.txt.gz	Inverse variance weighted	9	0.00242939	0.0273724	0.929278	-0.0512206	0.0560793	1.00243	0.950069	1.05768	1.00 (0.95- 1.06)	0.93
COVID-19	genus.Ruminiclostridium9.id.11357.summary.txt.gz	Simple mode	9	0.00194894	0.0572621	0.973683	-0.110285	0.114183	1.00195	0.895579	1.12096	1.00 (0.90- 1.12)	0.97
COVID-19	genus.Ruminiclostridium9.id.11357.summary.txt.gz	Weighted mode	9	0.00194894	0.0562395	0.973204	-0.108281	0.112178	1.00195	0.897376	1.11871	1.00 (0.90- 1.12)	0.97
COVID-19	genus.RuminococcaceaeNK4A214group.id.11358.summary.txt.gz	MR Egger	13	0.106824	0.0744881	0.179351	-0.0391725	0.252821	1.11274	0.961585	1.28765	1.11 (0.96- 1.29)	0.18
COVID-19	genus.RuminococcaceaeNK4A214group.id.11358.summary.txt.gz	Weighted median	13	-0.0050913	0.0288233	0.859792	-0.061585	0.0514024	0.994922	0.940273	1.05275	0.99 (0.94- 1.05)	0.86
COVID-19	genus.RuminococcaceaeNK4A214group.id.11358.summary.txt.gz	Inverse variance weighted	13	0.00730191	0.0213299	0.732101	-0.0345046	0.0491084	1.00733	0.966084	1.05033	1.01 (0.97- 1.05)	0.73
COVID-19	genus.RuminococcaceaeNK4A214group.id.11358.summary.txt.gz	Simple mode	13	-0.0106921	0.0498264	0.833692	-0.108352	0.0869676	0.989365	0.897312	1.09086	0.99 (0.90- 1.09)	0.83
COVID-19	genus.RuminococcaceaeNK4A214group.id.11358.summary.txt.gz	Weighted mode	13	-0.0092425	0.0445634	0.839174	-0.0965868	0.0781018	0.9908	0.907931	1.08123	0.99 (0.91- 1.08)	0.84
COVID-19	genus.RuminococcaceaeUCG002.id.11360.summary.txt.gz	MR Egger	22	0.101894	0.0460504	0.0387154	0.0116353	0.192153	1.10727	1.0117	1.21186	1.11 (1.01- 1.21)	0.039
COVID-19	genus.RuminococcaceaeUCG002.id.11360.summary.txt.gz	Weighted median	22	0.038155	0.0231522	0.0993516	-0.00722337	0.0835333	1.03889	0.992803	1.08712	1.04 (0.99- 1.09)	0.1
COVID-19	genus.RuminococcaceaeUCG002.id.11360.summary.txt.gz	Inverse variance weighted	22	0.0318321	0.0165193	0.0539845	-0.000545778	0.06421	1.03234	0.999454	1.06632	1.03 (1.00- 1.07)	0.05
COVID-19	genus.RuminococcaceaeUCG002.id.11360.summary.txt.gz	Simple mode	22	0.0446926	0.0394625	0.270176	-0.0326539	0.122039	1.04571	0.967873	1.1298	1.05 (0.97- 1.13)	0.27
COVID-19	genus.RuminococcaceaeUCG002.id.11360.summary.txt.gz	Weighted mode	22	0.0488506	0.0346235	0.172915	-0.0190116	0.116713	1.05006	0.981168	1.1238	1.05 (0.98- 1.12)	0.17
COVID-19	genus.RuminococcaceaeUCG003.id.11361.summary.txt.gz	MR Egger	12	0.140027	0.111071	0.23604	-0.077673	0.357726	1.1503	0.925267	1.43007	1.15 (0.93- 1.43)	0.24
COVID-19	genus.RuminococcaceaeUCG003.id.11361.summary.txt.gz	Weighted median	12	0.0179924	0.0294313	0.540977	-0.0396929	0.0756778	1.01816	0.961085	1.07861	1.02 (0.96- 1.08)	0.54
COVID-19	genus.RuminococcaceaeUCG003.id.11361.summary.txt.gz	Inverse variance weighted	12	-0.0184777	0.0375973	0.6231	-0.0921684	0.0552131	0.981692	0.911952	1.05677	0.98 (0.91- 1.06)	0.62
COVID-19	genus.RuminococcaceaeUCG003.id.11361.summary.txt.gz	Simple mode	12	0.0192424	0.0456347	0.681395	-0.0702016	0.108686	1.01943	0.932206	1.11481	1.02 (0.93- 1.11)	0.68
COVID-19	genus.RuminococcaceaeUCG003.id.11361.summary.txt.gz	Weighted mode	12	0.032093	0.0351358	0.380617	-0.0367731	0.100959	1.03261	0.963895	1.10623	1.03 (0.96- 1.11)	0.38
COVID-19	genus.RuminococcaceaeUCG004.id.11362.summary.txt.gz	MR Egger	10	0.225012	0.115873	0.0880899	-0.00209941	0.452124	1.25234	0.997903	1.57165	1.25 (1.00- 1.57)	0.09
COVID-19	genus.RuminococcaceaeUCG004.id.11362.summary.txt.gz	Weighted median	10	0.003757	0.0258249	0.884332	-0.0468599	0.0543739	1.00376	0.954221	1.05588	1.00 (0.95- 1.06)	0.88
COVID-19	genus.RuminococcaceaeUCG004.id.11362.summary.txt.gz	Inverse variance weighted	10	0.0176168	0.0199094	0.376238	-0.0214056	0.0566392	1.01777	0.978822	1.05827	1.02 (0.98- 1.06)	0.38
COVID-19	genus.RuminococcaceaeUCG004.id.11362.summary.txt.gz	Simple mode	10	-0.0170691	0.0430043	0.700677	-0.101358	0.0672194	0.983076	0.90361	1.06953	0.98 (0.90- 1.07)	0.7
COVID-19	genus.RuminococcaceaeUCG004.id.11362.summary.txt.gz	Weighted mode	10	-0.0124306	0.0423166	0.775609	-0.0953712	0.07051	0.987646	0.909035	1.07306	0.99 (0.91- 1.07)	0.78
COVID-19	genus.RuminococcaceaeUCG005.id.11363.summary.txt.gz	MR Egger	14	-0.0173481	0.0713344	0.811963	-0.157163	0.122467	0.982802	0.854564	1.13028	0.98 (0.85- 1.13)	0.81
COVID-19	genus.RuminococcaceaeUCG005.id.11363.summary.txt.gz	Weighted median	14	0.00110107	0.0304238	0.97113	-0.0585295	0.0607316	1.0011	0.94315	1.06261	1.00 (0.94- 1.06)	0.97
COVID-19	genus.RuminococcaceaeUCG005.id.11363.summary.txt.gz	Inverse variance weighted	14	0.0157711	0.0240166	0.511392	-0.0313016	0.0628437	1.0159	0.969183	1.06486	1.02 (0.97- 1.06)	0.51
COVID-19	genus.RuminococcaceaeUCG005.id.11363.summary.txt.gz	Simple mode	14	0.00344054	0.0560374	0.951977	-0.106393	0.113274	1.00345	0.899071	1.11994	1.00 (0.90- 1.12)	0.95
COVID-19	genus.RuminococcaceaeUCG005.id.11363.summary.txt.gz	Weighted mode	14	0.00159128	0.0519487	0.976028	-0.100228	0.103411	1.00159	0.904631	1.10895	1.00 (0.90- 1.11)	0.98
COVID-19	genus.RuminococcaceaeUCG009.id.11366.summary.txt.gz	MR Egger	12	-0.122088	0.0688404	0.106548	-0.257015	0.0128396	0.885071	0.773357	1.01292	0.89 (0.77- 1.01)	0.11
COVID-19	genus.RuminococcaceaeUCG009.id.11366.summary.txt.gz	Weighted median	12	0.0275907	0.0223706	0.217447	-0.0162557	0.0714371	1.02797	0.983876	1.07405	1.03 (0.98- 1.07)	0.22
COVID-19	genus.RuminococcaceaeUCG009.id.11366.summary.txt.gz	Inverse variance weighted	12	0.0324955	0.0165809	0.0500169	-2.99161e-06	0.0649941	1.03303	0.999997	1.06715	1.03 (1.00- 1.07)	0.05
COVID-19	genus.RuminococcaceaeUCG009.id.11366.summary.txt.gz	Simple mode	12	0.0589806	0.0405586	0.17382	-0.0205142	0.138476	1.06075	0.979695	1.14852	1.06 (0.98- 1.15)	0.17
COVID-19	genus.RuminococcaceaeUCG009.id.11366.summary.txt.gz	Weighted mode	12	0.0484168	0.0435854	0.290325	-0.0370106	0.133844	1.04961	0.963666	1.14321	1.05 (0.96- 1.14)	0.29
COVID-19	genus.RuminococcaceaeUCG010.id.11367.summary.txt.gz	MR Egger	6	-0.133306	0.0989085	0.249006	-0.327167	0.0605547	0.875197	0.720964	1.06243	0.88 (0.72- 1.06)	0.25
COVID-19	genus.RuminococcaceaeUCG010.id.11367.summary.txt.gz	Weighted median	6	0.00713469	0.0389624	0.854706	-0.0692317	0.083501	1.00716	0.93311	1.08709	1.01 (0.93- 1.09)	0.85
COVID-19	genus.RuminococcaceaeUCG010.id.11367.summary.txt.gz	Inverse variance weighted	6	0.0132435	0.0345866	0.701787	-0.0545462	0.0810333	1.01333	0.946915	1.08441	1.01 (0.95- 1.08)	0.7
COVID-19	genus.RuminococcaceaeUCG010.id.11367.summary.txt.gz	Simple mode	6	0.0149605	0.0618784	0.818559	-0.106321	0.136242	1.01507	0.899136	1.14596	1.02 (0.90- 1.15)	0.82
COVID-19	genus.RuminococcaceaeUCG010.id.11367.summary.txt.gz	Weighted mode	6	0.0133094	0.060631	0.834929	-0.105527	0.132146	1.0134	0.89985	1.14128	1.01 (0.90- 1.14)	0.83
COVID-19	genus.RuminococcaceaeUCG011.id.11368.summary.txt.gz	MR Egger	8	-0.0601969	0.0665191	0.400366	-0.190574	0.0701806	0.941579	0.826484	1.0727	0.94 (0.83- 1.07)	0.4
COVID-19	genus.RuminococcaceaeUCG011.id.11368.summary.txt.gz	Weighted median	8	0.0110183	0.0173356	0.525045	-0.0229595	0.0449961	1.01108	0.977302	1.04602	1.01 (0.98- 1.05)	0.53
COVID-19	genus.RuminococcaceaeUCG011.id.11368.summary.txt.gz	Inverse variance weighted	8	0.0107648	0.0131317	0.412353	-0.0149733	0.036503	1.01082	0.985138	1.03718	1.01 (0.99- 1.04)	0.41
COVID-19	genus.RuminococcaceaeUCG011.id.11368.summary.txt.gz	Simple mode	8	0.0101538	0.0265534	0.713516	-0.0418908	0.0621984	1.01021	0.958974	1.06417	1.01 (0.96- 1.06)	0.71
COVID-19	genus.RuminococcaceaeUCG011.id.11368.summary.txt.gz	Weighted mode	8	0.0104716	0.0289446	0.72819	-0.0462599	0.0672031	1.01053	0.954794	1.06951	1.01 (0.95- 1.07)	0.73
COVID-19	genus.RuminococcaceaeUCG013.id.11370.summary.txt.gz	MR Egger	12	-0.00943901	0.0937167	0.921765	-0.193124	0.174246	0.990605	0.82438	1.19035	0.99 (0.82- 1.19)	0.92
COVID-19	genus.RuminococcaceaeUCG013.id.11370.summary.txt.gz	Weighted median	12	-0.0408489	0.0351958	0.245798	-0.109833	0.028135	0.959974	0.895984	1.02853	0.96 (0.90- 1.03)	0.25
COVID-19	genus.RuminococcaceaeUCG013.id.11370.summary.txt.gz	Inverse variance weighted	12	-0.0405463	0.0322045	0.20802	-0.103667	0.0225744	0.960265	0.901525	1.02283	0.96 (0.90- 1.02)	0.21
COVID-19	genus.RuminococcaceaeUCG013.id.11370.summary.txt.gz	Simple mode	12	-0.026911	0.075225	0.727308	-0.174352	0.12053	0.973448	0.840001	1.12809	0.97 (0.84- 1.13)	0.73
COVID-19	genus.RuminococcaceaeUCG013.id.11370.summary.txt.gz	Weighted mode	12	-0.0608039	0.0635619	0.359317	-0.185385	0.0637775	0.941008	0.830784	1.06586	0.94 (0.83- 1.07)	0.36
COVID-19	genus.RuminococcaceaeUCG014.id.11371.summary.txt.gz	MR Egger	11	-0.0347135	0.108267	0.75581	-0.246916	0.177489	0.965882	0.781206	1.19422	0.97 (0.78- 1.19)	0.76
COVID-19	genus.RuminococcaceaeUCG014.id.11371.summary.txt.gz	Weighted median	11	-0.0178023	0.0323764	0.58242	-0.08126	0.0456554	0.982355	0.921954	1.04671	0.98 (0.92- 1.05)	0.58
COVID-19	genus.RuminococcaceaeUCG014.id.11371.summary.txt.gz	Inverse variance weighted	11	-0.0311063	0.0371734	0.402712	-0.103966	0.0417536	0.969373	0.901256	1.04264	0.97 (0.90- 1.04)	0.4
COVID-19	genus.RuminococcaceaeUCG014.id.11371.summary.txt.gz	Simple mode	11	0.0105063	0.0559472	0.854797	-0.0991503	0.120163	1.01056	0.905607	1.12768	1.01 (0.91- 1.13)	0.85
COVID-19	genus.RuminococcaceaeUCG014.id.11371.summary.txt.gz	Weighted mode	11	-0.0286021	0.0492351	0.574147	-0.125103	0.0678987	0.971803	0.882406	1.07026	0.97 (0.88- 1.07)	0.57
COVID-19	genus.Ruminococcus1.id.11373.summary.txt.gz	MR Egger	10	0.0140763	0.0666608	0.83804	-0.116579	0.144731	1.01418	0.88996	1.15573	1.01 (0.89- 1.16)	0.84
COVID-19	genus.Ruminococcus1.id.11373.summary.txt.gz	Weighted median	10	0.0142457	0.0312521	0.648511	-0.0470085	0.0754999	1.01435	0.954079	1.07842	1.01 (0.95- 1.08)	0.65
COVID-19	genus.Ruminococcus1.id.11373.summary.txt.gz	Inverse variance weighted	10	-0.000488386	0.0243777	0.984016	-0.0482687	0.0472919	0.999512	0.952878	1.04843	1.00 (0.95- 1.05)	0.98
COVID-19	genus.Ruminococcus1.id.11373.summary.txt.gz	Simple mode	10	0.0435631	0.0501138	0.407276	-0.0546599	0.141786	1.04453	0.946807	1.15233	1.04 (0.95- 1.15)	0.41
COVID-19	genus.Ruminococcus1.id.11373.summary.txt.gz	Weighted mode	10	0.0411717	0.0511945	0.441993	-0.0591694	0.141513	1.04203	0.942547	1.15202	1.04 (0.94- 1.15)	0.44
COVID-19	genus.Ruminococcus2.id.11374.summary.txt.gz	MR Egger	15	0.0318988	0.0514624	0.546071	-0.0689676	0.132765	1.03241	0.933357	1.14198	1.03 (0.93- 1.14)	0.55
COVID-19	genus.Ruminococcus2.id.11374.summary.txt.gz	Weighted median	15	0.00971677	0.0263166	0.711959	-0.0418638	0.0612973	1.00976	0.959	1.06322	1.01 (0.96- 1.06)	0.71
COVID-19	genus.Ruminococcus2.id.11374.summary.txt.gz	Inverse variance weighted	15	-0.000522812	0.0196655	0.978791	-0.0390672	0.0380216	0.999477	0.961686	1.03875	1.00 (0.96- 1.04)	0.98
COVID-19	genus.Ruminococcus2.id.11374.summary.txt.gz	Simple mode	15	0.00306755	0.0420731	0.942909	-0.0793957	0.0855308	1.00307	0.923674	1.0893	1.00 (0.92- 1.09)	0.94
COVID-19	genus.Ruminococcus2.id.11374.summary.txt.gz	Weighted mode	15	0.00199563	0.0395693	0.960489	-0.0755603	0.0795515	1.002	0.927224	1.0828	1.00 (0.93- 1.08)	0.96
COVID-19	genus.Sellimonas.id.14369.summary.txt.gz	MR Egger	9	0.152522	0.10057	0.173157	-0.0445948	0.349639	1.16477	0.956385	1.41856	1.16 (0.96- 1.42)	0.17
COVID-19	genus.Sellimonas.id.14369.summary.txt.gz	Weighted median	9	0.0267417	0.0178133	0.133299	-0.0081724	0.0616558	1.0271	0.991861	1.0636	1.03 (0.99- 1.06)	0.13
COVID-19	genus.Sellimonas.id.14369.summary.txt.gz	Inverse variance weighted	9	0.0254008	0.0183812	0.167005	-0.0106264	0.061428	1.02573	0.98943	1.06335	1.03 (0.99- 1.06)	0.17
COVID-19	genus.Sellimonas.id.14369.summary.txt.gz	Simple mode	9	0.0257202	0.0252887	0.338893	-0.0238457	0.075286	1.02605	0.976436	1.07819	1.03 (0.98- 1.08)	0.34
COVID-19	genus.Sellimonas.id.14369.summary.txt.gz	Weighted mode	9	0.0257202	0.0217226	0.270387	-0.0168562	0.0682965	1.02605	0.983285	1.07068	1.03 (0.98- 1.07)	0.27
COVID-19	genus.Senegalimassilia.id.11160.summary.txt.gz	MR Egger	5	0.028002	0.083935	0.760627	-0.136511	0.192515	1.0284	0.872397	1.21229	1.03 (0.87- 1.21)	0.76
COVID-19	genus.Senegalimassilia.id.11160.summary.txt.gz	Weighted median	5	0.0216385	0.0305133	0.478232	-0.0381675	0.0814445	1.02187	0.962552	1.08485	1.02 (0.96- 1.08)	0.48
COVID-19	genus.Senegalimassilia.id.11160.summary.txt.gz	Inverse variance weighted	5	0.0164787	0.0228518	0.47084	-0.0283108	0.0612682	1.01662	0.972086	1.06318	1.02 (0.97- 1.06)	0.47
COVID-19	genus.Senegalimassilia.id.11160.summary.txt.gz	Simple mode	5	0.0281977	0.0422949	0.541455	-0.0547003	0.111096	1.0286	0.946769	1.1175	1.03 (0.95- 1.12)	0.54
COVID-19	genus.Senegalimassilia.id.11160.summary.txt.gz	Weighted mode	5	0.0336729	0.0436346	0.48335	-0.0518509	0.119197	1.03425	0.94947	1.12659	1.03 (0.95- 1.13)	0.48
COVID-19	genus.Slackia.id.825.summary.txt.gz	MR Egger	6	-0.17691	0.130311	0.246132	-0.432321	0.0785001	0.837855	0.649001	1.08166	0.84 (0.65- 1.08)	0.25
COVID-19	genus.Slackia.id.825.summary.txt.gz	Weighted median	6	-0.0390389	0.0257904	0.130101	-0.0895881	0.0115102	0.961713	0.914308	1.01158	0.96 (0.91- 1.01)	0.13
COVID-19	genus.Slackia.id.825.summary.txt.gz	Inverse variance weighted	6	-0.0173011	0.0243822	0.477964	-0.0650903	0.030488	0.982848	0.936983	1.03096	0.98 (0.94- 1.03)	0.48
COVID-19	genus.Slackia.id.825.summary.txt.gz	Simple mode	6	-0.0409014	0.0368629	0.317683	-0.113153	0.0313498	0.959924	0.893014	1.03185	0.96 (0.89- 1.03)	0.32
COVID-19	genus.Slackia.id.825.summary.txt.gz	Weighted mode	6	-0.0403544	0.0361578	0.315139	-0.111224	0.0305149	0.960449	0.894739	1.03099	0.96 (0.89- 1.03)	0.32
COVID-19	genus.Streptococcus.id.1853.summary.txt.gz	MR Egger	15	-0.0553607	0.0740602	0.468062	-0.200519	0.0897973	0.946144	0.818306	1.09395	0.95 (0.82- 1.09)	0.47
COVID-19	genus.Streptococcus.id.1853.summary.txt.gz	Weighted median	15	-0.0209951	0.0269972	0.436758	-0.0739096	0.0319193	0.979224	0.928756	1.03243	0.98 (0.93- 1.03)	0.44
COVID-19	genus.Streptococcus.id.1853.summary.txt.gz	Inverse variance weighted	15	-0.0141741	0.0202626	0.484227	-0.0538888	0.0255406	0.985926	0.947538	1.02587	0.99 (0.95- 1.03)	0.48
COVID-19	genus.Streptococcus.id.1853.summary.txt.gz	Simple mode	15	-0.0249382	0.0454561	0.591907	-0.114032	0.0641557	0.97537	0.892229	1.06626	0.98 (0.89- 1.07)	0.59
COVID-19	genus.Streptococcus.id.1853.summary.txt.gz	Weighted mode	15	-0.0275319	0.0450177	0.550619	-0.115767	0.0607028	0.972844	0.890683	1.06258	0.97 (0.89- 1.06)	0.55
COVID-19	genus.Subdoligranulum.id.2070.summary.txt.gz	MR Egger	11	-0.0534051	0.05793	0.380635	-0.166948	0.0601377	0.947996	0.846244	1.06198	0.95 (0.85- 1.06)	0.38
COVID-19	genus.Subdoligranulum.id.2070.summary.txt.gz	Weighted median	11	-0.0129127	0.0325654	0.691724	-0.076741	0.0509155	0.98717	0.92613	1.05223	0.99 (0.93- 1.05)	0.69
COVID-19	genus.Subdoligranulum.id.2070.summary.txt.gz	Inverse variance weighted	11	0.0223879	0.0231916	0.334371	-0.0230676	0.0678435	1.02264	0.977196	1.0702	1.02 (0.98- 1.07)	0.33
COVID-19	genus.Subdoligranulum.id.2070.summary.txt.gz	Simple mode	11	-0.0295985	0.0512748	0.576533	-0.130097	0.0709001	0.970835	0.87801	1.07347	0.97 (0.88- 1.07)	0.58
COVID-19	genus.Subdoligranulum.id.2070.summary.txt.gz	Weighted mode	11	-0.0295985	0.0459278	0.533782	-0.119617	0.06042	0.970835	0.88726	1.06228	0.97 (0.89- 1.06)	0.53
COVID-19	genus.Sutterella.id.2896.summary.txt.gz	MR Egger	12	-0.130546	0.150245	0.40528	-0.425025	0.163934	0.877616	0.653753	1.17814	0.88 (0.65- 1.18)	0.41
COVID-19	genus.Sutterella.id.2896.summary.txt.gz	Weighted median	12	0.00744895	0.0322051	0.817084	-0.055673	0.0705709	1.00748	0.945848	1.07312	1.01 (0.95- 1.07)	0.82
COVID-19	genus.Sutterella.id.2896.summary.txt.gz	Inverse variance weighted	12	-0.000578938	0.0301647	0.984687	-0.0597017	0.0585438	0.999421	0.942045	1.06029	1.00 (0.94- 1.06)	0.98
COVID-19	genus.Sutterella.id.2896.summary.txt.gz	Simple mode	12	0.0381151	0.0667714	0.57959	-0.0927568	0.168987	1.03885	0.911415	1.1841	1.04 (0.91- 1.18)	0.58
COVID-19	genus.Sutterella.id.2896.summary.txt.gz	Weighted mode	12	0.0144295	0.0660828	0.831151	-0.115093	0.143952	1.01453	0.891284	1.15483	1.01 (0.89- 1.15)	0.83
COVID-19	genus.Terrisporobacter.id.11348.summary.txt.gz	MR Egger	5	0.0769305	0.0613711	0.29881	-0.043357	0.197218	1.07997	0.95757	1.21801	1.08 (0.96- 1.22)	0.3
COVID-19	genus.Terrisporobacter.id.11348.summary.txt.gz	Weighted median	5	0.0219091	0.0274311	0.424467	-0.0318558	0.075674	1.02215	0.968646	1.07861	1.02 (0.97- 1.08)	0.42
COVID-19	genus.Terrisporobacter.id.11348.summary.txt.gz	Inverse variance weighted	5	0.0157039	0.0222546	0.480408	-0.0279151	0.0593229	1.01583	0.972471	1.06112	1.02 (0.97- 1.06)	0.48
COVID-19	genus.Terrisporobacter.id.11348.summary.txt.gz	Simple mode	5	0.0281739	0.0403412	0.523405	-0.0508948	0.107243	1.02857	0.950379	1.1132	1.03 (0.95- 1.11)	0.52
COVID-19	genus.Terrisporobacter.id.11348.summary.txt.gz	Weighted mode	5	0.0344055	0.039072	0.428281	-0.0421756	0.110987	1.035	0.958701	1.11738	1.04 (0.96- 1.12)	0.43
COVID-19	genus.Turicibacter.id.2162.summary.txt.gz	MR Egger	10	-0.0722135	0.0812649	0.400137	-0.231493	0.0870656	0.930332	0.793349	1.09097	0.93 (0.79- 1.09)	0.4
COVID-19	genus.Turicibacter.id.2162.summary.txt.gz	Weighted median	10	0.00511058	0.0258009	0.842985	-0.0454592	0.0556804	1.00512	0.955559	1.05726	1.01 (0.96- 1.06)	0.84
COVID-19	genus.Turicibacter.id.2162.summary.txt.gz	Inverse variance weighted	10	0.00776131	0.019243	0.686704	-0.0299549	0.0454775	1.00779	0.970489	1.04653	1.01 (0.97- 1.05)	0.69
COVID-19	genus.Turicibacter.id.2162.summary.txt.gz	Simple mode	10	0.00964765	0.0401898	0.815668	-0.0691244	0.0884197	1.00969	0.933211	1.09245	1.01 (0.93- 1.09)	0.82
COVID-19	genus.Turicibacter.id.2162.summary.txt.gz	Weighted mode	10	0.00532177	0.0360613	0.885931	-0.0653585	0.076002	1.00534	0.936732	1.07896	1.01 (0.94- 1.08)	0.89
COVID-19	genus.Tyzzerella3.id.11335.summary.txt.gz	MR Egger	13	0.026526	0.0683616	0.705402	-0.107463	0.160515	1.02688	0.89811	1.17412	1.03 (0.90- 1.17)	0.71
COVID-19	genus.Tyzzerella3.id.11335.summary.txt.gz	Weighted median	13	-0.0128471	0.0167139	0.442102	-0.0456063	0.0199121	0.987235	0.955418	1.02011	0.99 (0.96- 1.02)	0.44
COVID-19	genus.Tyzzerella3.id.11335.summary.txt.gz	Inverse variance weighted	13	-0.0211668	0.0124163	0.0882396	-0.0455027	0.00316916	0.979056	0.955517	1.00317	0.98 (0.96- 1.00)	0.09
COVID-19	genus.Tyzzerella3.id.11335.summary.txt.gz	Simple mode	13	-0.00372291	0.0267615	0.891667	-0.0561755	0.0487297	0.996284	0.945373	1.04994	1.00 (0.95- 1.05)	0.89
COVID-19	genus.Tyzzerella3.id.11335.summary.txt.gz	Weighted mode	13	-0.00372291	0.0278278	0.895791	-0.0582653	0.0508195	0.996284	0.9434	1.05213	1.00 (0.94- 1.05)	0.9
COVID-19	genus.Veillonella.id.2198.summary.txt.gz	MR Egger	7	0.244557	0.229929	0.336148	-0.206104	0.695218	1.27706	0.813749	2.00415	1.28 (0.81- 2.00)	0.34
COVID-19	genus.Veillonella.id.2198.summary.txt.gz	Weighted median	7	-0.0143108	0.0327549	0.66218	-0.0785103	0.0498888	0.985791	0.924493	1.05115	0.99 (0.92- 1.05)	0.66
COVID-19	genus.Veillonella.id.2198.summary.txt.gz	Inverse variance weighted	7	0.0123447	0.0278976	0.658126	-0.0423345	0.0670239	1.01242	0.958549	1.06932	1.01 (0.96- 1.07)	0.66
COVID-19	genus.Veillonella.id.2198.summary.txt.gz	Simple mode	7	-0.0341889	0.0555218	0.560661	-0.143012	0.0746339	0.966389	0.866744	1.07749	0.97 (0.87- 1.08)	0.56
COVID-19	genus.Veillonella.id.2198.summary.txt.gz	Weighted mode	7	-0.0332753	0.0508845	0.537394	-0.133009	0.0664583	0.967272	0.875457	1.06872	0.97 (0.88- 1.07)	0.54
COVID-19	genus.Victivallis.id.2256.summary.txt.gz	MR Egger	10	-0.198257	0.09191	0.0630759	-0.378401	-0.0181134	0.820159	0.684956	0.98205	0.82 (0.68- 0.98)	0.06
COVID-19	genus.Victivallis.id.2256.summary.txt.gz	Weighted median	10	-0.0284953	0.0173033	0.0995963	-0.0624098	0.00541916	0.971907	0.939498	1.00543	0.97 (0.94- 1.01)	0.1
COVID-19	genus.Victivallis.id.2256.summary.txt.gz	Inverse variance weighted	10	-0.0108195	0.0145247	0.456333	-0.0392879	0.017649	0.989239	0.961474	1.01781	0.99 (0.96- 1.02)	0.46
COVID-19	genus.Victivallis.id.2256.summary.txt.gz	Simple mode	10	-0.0425796	0.03398	0.241753	-0.10918	0.0240212	0.958314	0.896569	1.02431	0.96 (0.90- 1.02)	0.24
COVID-19	genus.Victivallis.id.2256.summary.txt.gz	Weighted mode	10	-0.0415092	0.0356219	0.273862	-0.111328	0.0283097	0.95934	0.894645	1.02871	0.96 (0.89- 1.03)	0.27
